# Supplementary material for: Genetic diversity and the application of runs of homozygosity-based methods for inbreeding estimation in German White-headed Mutton sheep
Source: PLoS One. 2021 May 6;16(5):e0250608. doi: 10.1371/journal.pone.0250608 (PMC8101715; doi:10.1371/journal.pone.0250608)
Supplement: S1 Data — (ZIP) [file pone.0250608.s003.zip]

Archive with 11 entries (9 files):
- Data_Addo.etal.2020/Pedigree/
- Data_Addo.etal.2020/Pedigree/31 individuals with both pedigree and SNP data.xlsx
- Data_Addo.etal.2020/Pedigree/849 individuals forming the reference subpopulation.xlsx
- Data_Addo.etal.2020/Pedigree/Pedigree_data.accdb
- Data_Addo.etal.2020/SNP/
- Data_Addo.etal.2020/SNP/Data1_cln.bed
- Data_Addo.etal.2020/SNP/Data1_cln.bim
- Data_Addo.etal.2020/SNP/Data1_cln.fam
- Data_Addo.etal.2020/SNP/Data2.bed
- Data_Addo.etal.2020/SNP/Data2.bim
- Data_Addo.etal.2020/SNP/Data2.fam
