# Supplementary material for: Genetic diversity and the application of runs of homozygosity-based methods for inbreeding estimation in German White-headed Mutton sheep
Source: PLoS One. 2021 May 6;16(5):e0250608. doi: 10.1371/journal.pone.0250608 (PMC8101715; doi:10.1371/journal.pone.0250608)
Supplement: S1 Data — (ZIP) [file pone.0250608.s003.zip › Data_Addo.etal.2020/Pedigree/31 individuals with both pedigree and SNP data.xlsx]

## Sheet: Sheet1
id	sex	F	CGE	Birthdate
4998	2	0.01002	7.56166	2009-03-20
5017	2	0.00459	7.29771	2010-01-18
8180	2	0.00537	7.1517	2011-01-15
8183	2	0.03446	6.93315	2011-01-28
8196	2	0.0177	9.13496	2010-03-15
18106	2	0.03137	9.23322	2013-02-22
8213	2	0.01378	8.45003	2011-03-08
8236	2	0.05974	7.98177	2010-12-28
8254	2	0.08247	7.7907	2012-04-11
18524	2	0.0253	8.43351	2012-03-29
8331	2	0.03475	7.54919	2013-01-23
8332	2	0.01702	8.78824	2013-02-07
18555	2	0.00585	7.30031	2012-02-11
18575	2	0.01892	8.95463	2013-01-27
18637	2	0.00949	8.20477	2014-02-01
18639	2	0.01371	9.05572	2014-02-04
18660	2	0.03299	7.09017	2014-02-21
18665	2	0.03262	6.84208	2014-03-01
18667	1	0.03256	7.71276	2014-03-04
18744	2	0.00559	7.27878	2014-02-24
18748	2	0.01287	7.77296	2015-01-08
18749	2	0.01287	7.77296	2015-01-08
18762	2	0.02024	8.51981	2015-01-06
18772	2	0.01504	9.00144	2015-01-20
18816	2	0.03783	10.8658	2015-01-07
18911	1	0.08956	6.42712	2014-04-23
18945	2	0.05974	7.98177	2015-01-06
18962	2	0.08401	7.06203	2015-02-10
18975	2	0.02416	10.6075	2015-01-28
18985	2	0.03299	7.09017	2015-03-19
18986	2	0.03256	7.71276	2015-03-20
