# Supplementary material for: Genetic diversity and the application of runs of homozygosity-based methods for inbreeding estimation in German White-headed Mutton sheep
Source: PLoS One. 2021 May 6;16(5):e0250608. doi: 10.1371/journal.pone.0250608 (PMC8101715; doi:10.1371/journal.pone.0250608)
Supplement: S1 Data — (ZIP) [file pone.0250608.s003.zip › Data_Addo.etal.2020/Pedigree/849 individuals forming the reference subpopulation.xlsx]

## Sheet: Sheet1
id	sex	F	CGE	Birthdate
4887	1	0.06034	8.83467	2012-01-24
4888	2	0.051	8.91016	2012-01-30
5049	1	0.05523	8.32074	2012-01-21
5052	1	0.00787	7.63404	2012-02-10
5055	2	0.051	8.91016	2012-02-15
5059	1	0.00418	7.5332	2012-01-15
5060	1	0.00749	8.16251	2012-01-08
5061	1	0.02506	9.60815	2013-01-15
5062	2	0.0504	8.73444	2012-02-18
5063	2	0.02524	9.14171	2013-02-01
5072	1	0	3.21244	2012-02-09
5073	1	0.00486	5.55299	2013-01-05
7968	2	0.00905	8.7792	2012-02-08
7969	2	0.03238	8.20008	2013-03-31
7970	2	0.08174	7.40741	2014-02-06
8185	2	0.051	8.91016	2012-02-15
8186	2	0.04257	8.69521	2012-02-29
8198	2	0.06453	9.29097	2013-03-21
8233	2	0.05974	7.98177	2012-01-01
8234	1	0.02235	8.70013	2012-01-28
8235	2	0.02235	8.70013	2012-01-28
8237	2	0.04405	8.63302	2012-01-23
8238	2	0.02658	8.52761	2012-01-14
8239	1	0.02658	8.52761	2012-01-14
8240	2	0.00926	7.95974	2012-01-04
8242	1	0.01948	8.25992	2012-01-15
8247	2	0.02506	9.60815	2012-01-15
8249	2	0.06801	7.02958	2012-01-05
8250	2	0.14994	8.38095	2012-01-22
8251	2	0.0205	7.2304	2012-01-22
8252	2	0.03435	7.20941	2012-02-01
8253	2	0.00452	5.64392	2012-02-25
8254	2	0.08247	7.7907	2012-04-11
8255	2	0.03132	8.11925	2012-01-27
8256	2	0.05553	8.9003	2012-02-04
8257	2	0.03404	8.29527	2012-02-26
8258	2	0.03606	10.0503	2012-02-13
8259	2	0.04195	8.79985	2012-03-04
8260	2	0.03835	9.99734	2012-01-26
8261	1	0.01287	8.63734	2012-01-13
8272	2	0.04074	8.73216	2013-01-26
8273	2	0.02193	8.87835	2012-06-18
8274	2	0.02193	8.87835	2012-06-18
8276	2	0.04235	8.83648	2012-01-28
8277	2	0.02558	6.1239	2012-03-14
8278	2	0.02072	9.05518	2013-01-05
8279	2	0.02308	10.0268	2013-01-12
8280	2	0.02297	9.42722	2013-02-13
8282	2	0.02165	10.0855	2012-02-15
8283	2	0.05467	9.79743	2012-02-21
8284	2	0.04556	9.79988	2012-01-18
8285	2	0.05676	9.6824	2012-01-23
8286	2	0.05676	9.6824	2012-01-11
8287	2	0.0565	9.60406	2012-01-09
8288	1	0.03108	10.0962	2012-01-13
8289	2	0.05467	9.79743	2012-01-11
8290	2	0.03733	9.5113	2012-01-20
8291	2	0.00329	7.85226	2012-01-17
8292	2	0.01465	8.22106	2012-01-07
8293	2	0.03378	9.3587	2012-01-15
8294	2	0.00838	8.4818	2012-01-12
8295	2	0	6.63498	2012-01-04
8296	2	0.01905	8.96687	2012-01-22
8297	2	0	3.58744	2013-01-29
8298	2	0.01288	8.32528	2012-01-12
8300	2	0.00749	8.16251	2012-01-08
8302	1	0.02905	8.97252	2012-01-02
8303	1	0.01712	8.67492	2012-01-08
8304	1	0.02374	8.87328	2012-02-23
8305	2	0.02715	9.38057	2012-01-28
8306	2	0.02569	9.38875	2012-01-21
8307	2	0.02378	9.5714	2012-01-23
8308	2	0.02506	9.72735	2012-01-20
8309	2	0.02804	9.55413	2012-01-05
8310	2	0.02611	10.0578	2012-01-13
8311	2	0.02691	9.26924	2013-01-14
8312	2	0.02321	8.90443	2013-01-17
8313	1	0.00866	7.72927	2013-01-18
8315	2	0.02939	10.0403	2013-02-18
8316	2	0.0261	9.78456	2013-03-23
8317	2	0.03164	9.37639	2012-03-04
8318	2	0.03606	10.0503	2013-01-26
8319	2	0.00675	7.86386	2012-03-04
8320	2	0.00675	7.86386	2012-03-04
8321	2	0.00907	7.08986	2012-03-05
8322	2	0.02579	8.18499	2012-03-11
8323	1	0.02382	8.13128	2012-04-08
8324	1	0.01813	8.33445	2012-04-14
8325	2	0.0253	8.43351	2013-03-25
8326	2	0.01284	8.69855	2013-03-25
8327	2	0.01284	8.69855	2013-03-26
8328	2	0.01378	8.45003	2013-03-27
8329	2	0.05592	9.75934	2012-12-28
8330	2	0.02884	8.1897	2013-01-18
8331	2	0.03475	7.54919	2013-01-23
8332	2	0.01702	8.78824	2013-02-07
8333	2	0.05615	6.75728	2012-04-20
8334	2	0.05615	6.75728	2012-04-20
8335	1	0	4.72696	2012-04-26
8336	2	0	5.09993	2012-05-01
8337	2	0.04986	6.58695	2012-05-08
8338	2	0	4.73746	2012-05-14
8339	2	0	5.24011	2012-05-20
8340	2	0.11933	7.21145	2012-05-26
8341	2	0	5.22269	2013-01-19
8342	2	0.00131	7.33414	2013-01-04
8343	2	0.00348	7.07523	2013-01-15
8344	2	0.00348	7.07523	2013-01-15
8345	2	0.00147	7.29483	2013-01-18
8346	2	0.00181	7.3729	2013-01-19
8347	2	0.00572	7.58343	2013-01-21
8348	2	0.01225	8.81464	2013-01-27
8349	2	0.01738	7.59648	2013-02-18
8350	1	0.05426	8.12093	2013-01-11
8351	2	0.05426	8.12093	2013-01-07
8352	2	0.01247	8.53453	2013-01-03
8353	2	0.04292	7.61556	2013-01-16
8354	2	0.03079	8.29982	2013-01-09
8355	2	0.0099	8.52479	2013-01-17
8356	2	0.01026	8.30852	2013-01-13
8357	1	0.00356	7.22808	2013-02-10
8358	1	0.05265	8.07483	2013-01-23
8359	2	0.08002	6.86707	2012-12-30
8360	2	0.02766	9.46974	2013-01-22
8361	2	0.02604	10.0464	2013-02-04
8362	2	0.02834	9.5241	2013-02-08
8363	2	0.0168	8.98886	2013-01-10
8364	1	0.01504	9.00144	2013-12-31
8365	1	0.01396	8.87011	2014-02-07
8366	1	0.00562	7.74191	2013-03-10
8367	2	0.02555	8.96888	2013-01-19
8368	2	0.01331	8.67739	2013-01-22
8369	1	0.02931	9.3959	2014-01-12
8370	2	0.06686	5.3007	2013-05-01
8371	2	0.03618	5.96516	2014-02-06
8372	1	0.01607	9.11439	2014-01-10
8373	2	0.03214	10.3448	2014-03-01
8374	2	0.02062	8.78397	2014-01-14
8375	2	0.02347	9.39459	2014-02-22
8376	2	0.03866	9.51036	2014-03-06
8377	1	0.00276	6.77971	2014-05-17
8383	1	0.01902	7.02665	2012-03-05
8385	1	0	2.71244	2014-01-19
8386	1	0.00063	5.6567	2013-01-23
8388	1	0	3	2013-03-02
17082	1	0.01093	8.56578	2013-01-03
17083	2	0.02504	8.83071	2013-01-18
17084	1	0.06034	8.83467	2012-01-24
17085	1	0.051	8.91016	2012-01-30
17086	1	0.02885	10.1119	2013-02-25
17087	1	0.00905	8.7792	2013-02-01
17088	2	0.19134	9.31726	2013-02-25
17089	2	0.04784	8.32227	2013-01-09
17090	2	0	5.48626	2014-02-01
17091	2	0.01744	8.66755	2013-03-28
17092	1	0.02607	8.80375	2013-04-28
17093	2	0	5.48626	2014-02-01
17094	1	0.02607	8.80375	2014-04-04
17095	2	0.02607	7.7725	2014-02-06
17096	2	0.08196	7.49729	2014-02-04
17097	2	0.01223	8.25828	2014-01-31
17098	2	0.06331	10.0123	2015-02-27
17099	2	0.05859	9.99637	2015-02-28
17100	2	0.0295	8.44959	2015-04-03
17101	2	0.0336	9.13478	2015-03-04
17102	2	0.06113	9.92328	2015-02-28
17103	2	0.04269	8.20276	2015-01-02
17104	2	0.03072	9.00364	2015-01-11
17105	2	0.025	10.2559	2015-03-03
17106	2	0.04524	9.88369	2015-02-14
17107	1	0.02347	9.39459	2015-01-20
17108	2	0.02347	9.39459	2015-01-20
17109	1	0.02347	9.39459	2015-01-20
17110	2	0.0279	10.198	2015-02-25
17111	2	0.05236	8.49088	2015-03-11
17112	2	0.05236	8.49088	2015-03-11
17113	1	0.04938	9.65723	2015-02-12
17114	2	0	4.78718	2015-03-08
17115	2	0.05859	9.99637	2015-04-07
17116	2	0.0295	8.44959	2015-04-03
18044	2	0.04257	8.69521	2012-02-29
18100	2	0.01773	9.09918	2012-03-01
18101	1	0.01773	9.09918	2012-03-02
18102	2	0.0167	8.9479	2012-03-16
18103	1	0.0167	8.9479	2012-03-16
18104	2	0.03003	9.3845	2013-02-27
18105	1	0.03003	9.3845	2013-02-27
18106	2	0.03137	9.23322	2013-02-22
18107	2	0.03003	9.3845	2014-03-01
18108	1	0.03003	9.3845	2014-03-01
18109	2	0.03343	10.3434	2015-02-20
18110	2	0.03566	10.1719	2015-03-10
18111	2	0.03566	10.1719	2015-03-10
18247	1	0.04405	8.63302	2012-01-22
18248	1	0.05974	7.98177	2013-01-20
18249	1	0.05523	8.32074	2012-01-21
18250	1	0.05534	8.23696	2012-01-15
18254	1	0.26298	8.75204	2012-02-01
18261	1	0.04405	8.63302	2012-01-23
18262	1	0.05426	8.12093	2012-01-12
18263	2	0.05426	8.12093	2012-01-12
18264	1	0.02261	8.78181	2012-01-20
18265	1	0.02261	8.78181	2012-01-24
18266	1	0.01247	8.53453	2012-01-05
18267	2	0.01247	8.53453	2012-01-05
18272	1	0.00872	7.95193	2012-01-03
18273	1	0.02271	9.00561	2012-01-13
18274	1	0.00779	7.7845	2012-01-28
18275	2	0.02996	8.5875	2012-01-03
18276	1	0.00926	7.95974	2012-02-20
18277	1	0.01867	8.39288	2012-01-08
18278	2	0.01867	8.39288	2012-01-08
18279	1	0.01948	8.25992	2012-01-15
18280	2	0.01948	8.25992	2012-01-15
18293	1	0.00347	7.22399	2012-01-18
18294	2	0.00333	6.88983	2012-01-16
18295	2	0.00333	6.88983	2012-01-16
18296	2	0.0178	9.1285	2012-01-03
18325	1	0.02506	9.60815	2012-01-15
18333	1	0.01384	9.22551	2012-12-25
18334	1	0.01384	9.22551	2012-12-25
18335	2	0.01875	8.61488	2012-01-30
18336	2	0.04917	8.61667	2012-01-31
18342	1	0.00231	5.97036	2012-01-01
18343	1	0.03435	7.20941	2012-02-01
18344	1	0.00787	7.63404	2012-02-10
18345	1	0.00452	5.64392	2012-02-25
18346	2	0.25311	7.50079	2012-03-13
18347	2	0.14261	7.18625	2012-03-26
18348	2	0.14261	7.18625	2012-03-26
18349	2	0.02077	7.15739	2012-05-25
18354	1	0.04039	7.7153	2012-01-21
18355	1	0.04764	8.83001	2012-02-11
18356	2	0.04764	8.83001	2012-02-11
18357	2	0.04	8.73077	2012-02-15
18358	2	0.04	8.73077	2012-02-15
18359	1	0.03119	8.90531	2012-02-21
18360	1	0.03132	8.11925	2012-01-27
18361	1	0.05754	8.61856	2012-02-05
18362	1	0.05754	8.61856	2013-02-07
18367	2	0.03606	10.0503	2012-02-13
18368	1	0.03289	9.64838	2012-01-24
18369	1	0.04104	9.97197	2012-02-10
18370	1	0.04104	9.97197	2012-02-10
18371	2	0.00919	8.93117	2012-03-11
18372	2	0.00919	8.93117	2012-03-11
18378	2	0.00348	7.60139	2013-01-26
18379	2	0.08216	7.46034	2013-02-16
18380	2	0.04329	7.98719	2013-03-16
18389	1	0.01281	8.95245	2012-01-29
18390	2	0.01299	9.01339	2012-01-28
18391	1	0.01299	9.01339	2012-01-28
18392	1	0.01224	8.97791	2012-01-24
18393	2	0.04235	8.83648	2012-01-28
18394	1	0.02803	9.38781	2012-02-16
18395	1	0.02803	9.38781	2012-02-16
18396	2	0.03365	10.1235	2012-02-08
18397	1	0.03365	10.1235	2012-02-08
18398	2	0.04225	9.91986	2012-01-22
18399	1	0.06848	7.42469	2012-03-25
18400	2	0	4.08597	2012-03-20
18402	2	0.05983	7.79327	2012-03-20
18405	2	0.03002	9.49055	2013-01-05
18406	1	0.02296	9.3999	2013-02-21
18407	1	0.02297	9.42722	2013-01-04
18408	1	0.0231	10.0622	2013-01-22
18409	2	0.02375	9.46295	2013-01-11
18410	1	0.0243	9.98328	2013-01-09
18411	1	0.02553	9.22518	2013-01-09
18412	2	0.0565	9.60406	2012-01-09
18413	2	0.05676	9.6824	2012-01-23
18414	2	0.06068	9.93801	2012-01-18
18415	1	0.05467	9.79743	2012-01-15
18416	2	0.05698	9.59539	2012-01-14
18417	2	0.28645	10.4545	2012-01-17
18418	1	0.05524	9.7956	2012-01-08
18419	1	0.0663	9.71188	2012-01-17
18420	2	0.03128	9.55194	2012-02-27
18421	2	0.03128	9.55194	2012-02-27
18422	2	0.02585	9.73808	2012-03-05
18423	2	0.00329	7.85226	2012-01-17
18424	2	0.01903	8.44946	2012-01-14
18425	2	0.02313	8.6521	2012-01-20
18426	2	0.01903	8.44946	2012-01-14
18427	2	0.00384	7.70667	2012-01-21
18428	2	0.02313	8.6521	2012-01-20
18429	1	0.01903	8.44946	2012-01-14
18430	1	0.03272	9.38348	2012-01-19
18431	1	0.00384	7.70667	2012-01-21
18432	1	0.00462	7.71484	2012-01-15
18433	1	0.00418	7.5332	2012-01-15
18434	1	0.00418	7.5332	2012-01-15
18435	1	0.04216	9.23536	2012-01-16
18436	1	0.03733	9.5113	2012-01-20
18437	1	0.03378	9.3587	2012-01-15
18438	1	0.00325	7.48663	2012-01-14
18439	1	0.00798	8.58654	2012-01-12
18440	1	0.00325	7.48663	2012-01-14
18441	1	0.0221	8.30969	2012-01-09
18442	1	0.00462	7.71484	2012-01-15
18443	1	0.00242	6.6457	2012-01-17
18444	1	0.00242	6.6457	2012-01-17
18445	1	0.00356	7.22808	2012-01-19
18446	2	0.00316	6.90497	2012-01-17
18447	2	0.00316	6.90497	2012-01-17
18448	1	0.00333	6.88983	2012-01-31
18449	1	0.03337	6.73995	2012-01-31
18450	2	0.03337	6.73995	2012-01-31
18451	1	0.00314	6.88165	2012-03-29
18452	1	0.00333	6.88983	2013-01-20
18453	1	0.03337	6.73995	2013-02-02
18454	2	0.00316	6.90497	2013-01-27
18455	2	0.00316	6.90497	2013-01-27
18456	1	0.00347	7.22399	2013-02-05
18457	2	0.00333	6.88983	2013-01-27
18458	1	0.00244	7.05203	2013-02-08
18459	1	0.00244	7.05203	2013-02-08
18461	1	0.02118	9.42943	2012-01-11
18462	2	0.01634	8.6527	2012-01-18
18463	2	0	4.57248	2012-01-02
18465	1	0.02408	9.60421	2012-02-02
18466	2	0.02304	9.59257	2012-02-03
18467	1	0.02097	9.11553	2012-02-02
18468	2	0.02275	9.45999	2012-02-05
18469	2	0.02003	9.33587	2012-02-02
18470	2	0.02007	9.39886	2012-02-10
18471	2	0.0401	8.36339	2012-01-16
18472	2	0.27206	9.05618	2012-01-10
18474	1	0.01712	8.67492	2012-01-08
18475	2	0.01636	8.90239	2012-03-31
18476	2	0.03906	9.39497	2012-01-15
18477	2	0.14893	9.89734	2012-04-14
18478	1	0.02374	8.87328	2013-01-09
18479	1	0.01966	9.13718	2013-01-16
18480	1	0.01664	9.16112	2013-01-24
18481	1	0.02052	8.74177	2013-01-28
18482	1	0.02354	8.87718	2013-01-25
18483	1	0.01513	8.87756	2013-01-18
18484	1	0.01513	8.87756	2013-01-18
18485	2	0.02569	9.38875	2012-01-21
18486	1	0.02821	9.74684	2012-01-27
18487	1	0.02821	9.74684	2012-01-27
18488	1	0.02794	9.68044	2012-01-27
18489	1	0.02794	9.68044	2012-01-27
18490	2	0.02442	9.88268	2012-01-26
18491	1	0.0234	9.7626	2012-01-18
18492	2	0.02079	9.54202	2012-01-22
18493	1	0.03214	9.60112	2012-01-19
18494	1	0.02555	8.80881	2012-01-20
18495	1	0.02692	9.39129	2012-01-18
18496	1	0.02722	9.46974	2012-01-17
18497	2	0.02555	8.80881	2012-01-20
18498	1	0.02804	9.55413	2012-01-05
18499	1	0.02611	10.0578	2012-01-13
18500	1	0.02762	9.44698	2012-01-11
18501	1	0.02338	9.75121	2012-01-12
18502	1	0.02465	9.91589	2012-01-10
18503	1	0.02762	9.44698	2012-01-11
18504	1	0.02691	9.26924	2013-01-14
18505	1	0.02506	9.60815	2013-01-15
18506	1	0.0168	8.98886	2012-01-23
18507	1	0.00866	7.72927	2012-01-25
18508	1	0.00866	7.72927	2012-01-25
18509	1	0.00866	7.72927	2012-01-25
18510	2	0.00866	7.72927	2013-01-18
18511	1	0.03365	10.1235	2012-10-28
18512	1	0.02554	9.85521	2013-01-29
18513	1	0.02939	10.0403	2013-02-18
18514	1	0.02923	10.4791	2013-03-08
18515	2	0.03606	10.0503	2013-01-26
18516	1	0.02394	9.90998	2013-02-07
18517	2	0.03289	9.64838	2013-02-11
18518	2	0.03164	9.37639	2013-01-18
18519	1	0.01002	7.56166	2012-03-03
18520	2	0.01002	7.56166	2012-03-03
18521	1	0.01337	7.06462	2012-03-08
18522	1	0.00787	7.84916	2012-03-12
18523	1	0.25863	9.14273	2012-03-27
18524	2	0.0253	8.43351	2012-03-29
18525	2	0.0246	8.45964	2012-03-23
18526	1	0.04041	8.57726	2012-04-27
18527	1	0.03596	9.05454	2013-04-01
18528	1	0.08416	8.13175	2013-04-03
18529	2	0.07002	8.03218	2013-03-19
18530	1	0.02433	8.37937	2013-03-20
18531	1	0.02433	8.37937	2013-03-20
18532	1	0.0246	8.45964	2013-03-22
18533	1	0.04114	8.48007	2013-05-24
18534	1	0.04276	9.00196	2013-03-24
18535	2	0.04276	9.00196	2013-03-24
18536	1	0.0253	8.43351	2013-03-25
18537	2	0.00675	7.86386	2013-03-25
18538	1	0.01284	8.69855	2013-03-26
18539	1	0.01378	8.45003	2013-03-27
18540	1	0.02382	8.13128	2013-03-29
18541	1	0.05813	9.69261	2012-01-03
18542	1	0.05592	9.75934	2012-01-07
18543	1	0.02072	9.05518	2012-01-10
18544	2	0.01976	8.90392	2012-01-13
18545	2	0.01976	8.90392	2012-01-13
18546	1	0.05853	9.57551	2012-01-14
18547	1	0.01836	7.58525	2013-01-11
18548	1	0.02884	8.1897	2013-01-18
18549	1	0.0398	8.91266	2013-01-23
18550	2	0.00949	8.20477	2013-01-28
18551	1	0.00949	8.20477	2013-01-28
18552	1	0.0161	8.34637	2013-01-30
18553	2	0.0161	8.34637	2013-01-30
18554	2	0.01614	8.69527	2013-02-06
18555	2	0.00585	7.30031	2012-02-11
18556	2	0.03294	8.8177	2012-04-07
18557	2	0.0053	7.98109	2012-04-10
18558	2	0.04986	6.58695	2012-05-08
18559	2	0.0681	5.61857	2013-04-23
18560	2	0.00131	7.33414	2013-01-04
18561	2	0	5.22269	2013-01-21
18562	2	0.00572	7.58343	2013-01-21
18563	2	0	5.22269	2013-01-23
18564	1	0.01039	7.44379	2014-01-11
18565	1	0.01704	7.59085	2014-01-10
18566	1	0.04405	8.63302	2013-01-01
18567	1	0.02271	8.69802	2013-01-21
18568	1	0.26298	8.75204	2013-01-16
18569	1	0.26298	8.75204	2013-01-16
18570	1	0.02215	8.56673	2012-12-26
18571	1	0.05426	8.12093	2013-01-11
18572	1	0.01892	8.95463	2013-01-08
18573	1	0.01892	8.95463	2013-01-08
18574	1	0.01892	8.95463	2013-01-27
18575	2	0.01892	8.95463	2013-01-27
18576	1	0.04292	7.61556	2013-01-16
18577	1	0.02811	8.10268	2013-01-06
18578	2	0.0099	8.52479	2013-01-17
18579	1	0.03682	10.116	2013-03-30
18580	1	0.01227	8.58769	2013-01-08
18581	2	0.01227	8.58769	2013-01-08
18582	1	0.01026	8.30852	2013-01-13
18583	2	0	2.78793	2013-05-08
18584	1	0.06955	6.83848	2013-03-25
18585	1	0.00356	7.22808	2013-02-10
18586	2	0.06882	7.41207	2012-12-30
18587	2	0.04733	7.60777	2013-01-16
18588	2	0.03919	7.89578	2012-12-30
18589	2	0.0622	7.85324	2013-01-20
18590	2	0.0509	7.54302	2013-01-19
18591	2	0.05174	7.82625	2013-02-13
18592	2	0.0265	9.25204	2012-09-02
18593	2	0.04299	9.11867	2014-01-25
18594	1	0.02625	10.1632	2013-01-20
18595	2	0.02766	9.46974	2013-01-22
18596	2	0.02611	10.0578	2013-01-23
18597	2	0.02604	10.0464	2013-02-04
18598	2	0.03227	9.83687	2013-05-03
18599	2	0.03066	9.96968	2014-02-10
18600	2	0.03066	9.96968	2014-02-10
18601	2	0.02755	10.3021	2014-02-26
18602	2	0.05365	9.7866	2014-02-07
18603	2	0.05365	9.7866	2014-02-07
18604	2	0.03187	10.8338	2014-02-07
18605	2	0.03338	10.8252	2014-02-06
18606	2	0.04206	10.5034	2014-02-06
18607	2	0.26864	10.6314	2014-02-05
18608	2	0.26864	10.6314	2014-02-05
18609	2	0.02722	9.46974	2014-02-04
18610	1	0.02722	9.46974	2014-02-04
18611	2	0.03227	9.83687	2014-02-03
18612	2	0.26916	10.2928	2014-02-01
18613	2	0.0548	10.1024	2014-01-30
18614	1	0.02614	9.61493	2014-01-28
18615	1	0.02614	9.61493	2014-01-28
18616	1	0.04482	10.7425	2014-01-27
18617	2	0.04482	10.7425	2014-01-27
18618	2	0.03277	10.8522	2014-01-25
18619	2	0.03277	10.8522	2014-01-25
18620	2	0.02924	10.0537	2014-01-23
18621	1	0.01224	8.29842	2014-01-17
18622	1	0.01253	8.14117	2014-01-17
18623	2	0.01504	9.00144	2013-12-31
18624	1	0.01396	8.87011	2014-01-23
18625	1	0.01396	8.87011	2014-01-23
18626	2	0.04867	9.26103	2014-02-18
18627	2	0.01459	8.62695	2013-02-15
18628	1	0.00755	8.47334	2013-02-20
18629	2	0.01183	9.04005	2013-02-21
18630	1	0.00562	7.74191	2013-03-10
18631	2	0.00562	7.74191	2013-03-10
18632	2	0.0161	8.34637	2014-01-19
18633	2	0.01997	8.80923	2014-01-15
18634	1	0.02884	8.1897	2014-01-16
18635	1	0.01119	8.57678	2014-01-19
18636	1	0.01119	8.57678	2014-01-19
18637	2	0.00949	8.20477	2014-02-01
18638	2	0.00949	8.20477	2014-02-01
18639	2	0.01371	9.05572	2014-02-04
18640	2	0	6.45595	2014-02-18
18641	2	0.03227	9.1843	2014-02-02
18642	2	0.03227	9.1843	2014-02-02
18643	2	0.04674	9.74551	2015-02-18
18644	1	0.01097	8.43037	2013-01-03
18645	2	0.01068	8.52382	2013-01-20
18646	1	0.01068	8.52382	2013-01-20
18647	1	0.02555	8.96888	2013-01-19
18648	1	0.02354	10.0048	2013-02-18
18649	1	0.03365	10.1235	2013-03-09
18650	1	0.0391	9.69134	2014-02-21
18651	1	0.04136	10.3916	2014-02-28
18652	1	0.04136	10.3916	2014-02-28
18653	1	0.02354	10.0048	2014-02-10
18654	2	0.02354	10.0048	2014-02-10
18655	2	0.02704	9.84478	2013-02-12
18656	2	0.03293	9.9581	2013-03-06
18657	2	0.03128	9.77742	2013-02-16
18658	2	0.02613	10.1055	2014-02-16
18659	2	0.03299	7.09017	2014-02-21
18660	2	0.03299	7.09017	2014-02-21
18661	1	0.03252	7.72582	2014-02-25
18662	1	0.0325	7.5885	2014-02-27
18663	1	0.03288	7.08311	2014-02-28
18664	2	0.03262	6.84208	2014-03-01
18665	2	0.03262	6.84208	2014-03-01
18666	2	0.03262	6.84208	2014-03-01
18667	1	0.03256	7.71276	2014-03-04
18668	1	0.03284	7.14431	2014-03-15
18669	1	0.03284	7.14431	2014-03-15
18670	1	0.02978	7.73173	2014-03-19
18671	1	0.01331	8.67739	2013-01-22
18672	1	0.03906	7.38716	2013-01-04
18673	1	0.01529	8.40146	2013-01-07
18674	2	0.01701	8.31123	2013-01-11
18675	2	0.01521	8.44209	2013-01-15
18676	1	0.04362	8.92554	2013-03-15
18677	1	0.01365	8.67692	2013-01-18
18678	1	0.02989	8.20991	2013-01-10
18679	1	0.01224	8.25875	2013-01-12
18680	1	0.01566	7.91131	2014-03-20
18681	2	0.07988	9.50592	2014-03-11
18682	2	0.08619	8.97501	2014-03-18
18683	2	0.03818	9.82129	2014-02-18
18684	1	0.02079	9.60525	2014-02-16
18685	2	0.03236	9.60058	2014-01-26
18686	1	0.02931	9.3959	2014-01-12
18687	1	0.01206	9.30654	2014-01-28
18688	1	0.03023	8.69602	2014-01-24
18689	2	0.01954	9.77299	2014-01-19
18690	2	0.02931	9.3959	2014-01-12
18691	1	0.04056	9.68332	2014-01-23
18692	1	0.04056	9.68332	2014-01-23
18693	2	0.01726	9.35483	2014-01-16
18694	2	0.04483	9.17617	2014-01-24
18695	1	0.03369	9.19875	2014-01-05
18696	1	0.01726	9.35483	2014-01-01
18697	1	0.05974	7.98177	2014-01-25
18698	1	0.05974	7.98177	2014-01-25
18699	1	0.05534	8.23696	2014-01-11
18700	1	0.02271	8.69802	2014-01-29
18701	1	0.02261	8.78181	2014-01-20
18702	1	0.04405	8.63302	2014-01-12
18703	1	0.04405	8.63302	2014-01-29
18704	2	0.26298	8.75204	2014-01-07
18705	1	0.02215	8.56673	2014-01-05
18706	1	0.02332	8.89236	2014-01-04
18707	2	0.02261	8.78181	2014-01-10
18708	2	0.03618	5.96516	2013-04-24
18709	1	0.06686	5.3007	2013-05-01
18710	1	0.03165	5.67366	2013-05-02
18711	2	0.03165	5.67366	2013-05-02
18712	1	0.12918	5.36035	2013-05-02
18713	2	0.12918	5.36035	2013-05-02
18714	1	0.07093	5.81384	2013-05-04
18715	1	0.07093	5.81384	2013-05-04
18716	1	0.06672	5.41622	2013-05-08
18717	1	0.08956	6.42712	2013-05-11
18718	1	0.01809	5.6027	2013-05-10
18719	2	0.03767	6.36425	2014-02-02
18720	2	0.03767	6.36425	2014-02-02
18721	2	0.01809	5.7902	2014-04-09
18722	2	0.01809	5.7902	2014-04-09
18723	2	0.13345	5.5922	2014-04-12
18724	2	0.13345	5.5922	2014-04-12
18725	1	0.01966	9.13718	2013-12-27
18726	1	0.01966	9.13718	2013-12-27
18727	1	0.02052	8.74177	2013-12-31
18728	1	0.02374	8.87328	2013-12-30
18729	1	0.02374	8.87328	2013-12-30
18730	1	0.02354	8.87718	2014-01-16
18731	1	0.02374	8.87328	2014-01-25
18732	2	0.02374	8.87328	2014-12-21
18733	2	0.01513	8.87756	2014-12-26
18734	2	0.01513	8.87756	2014-12-26
18735	2	0.02374	8.87328	2014-12-28
18736	2	0.02374	8.87328	2014-12-28
18737	2	0.01607	9.11439	2014-12-23
18738	2	0.01607	9.11439	2014-12-23
18739	1	0.0105	7.42865	2014-01-10
18740	2	0.0105	7.42865	2014-01-10
18741	2	0.0165	7.76281	2014-01-22
18742	1	0.01187	7.39823	2014-12-31
18743	2	0.01187	7.39823	2014-12-31
18744	2	0.00559	7.27878	2014-02-24
18745	2	0.00559	7.27878	2014-02-24
18746	2	0.01007	5.82576	2014-01-27
18747	2	0.00559	7.18392	2014-04-01
18748	2	0.01287	7.77296	2015-01-08
18749	2	0.01287	7.77296	2015-01-08
18750	2	0.00333	6.88983	2015-01-08
18751	1	0.01187	7.39823	2015-01-09
18752	1	0.00316	6.90497	2015-01-11
18753	2	0.00316	6.90497	2015-01-11
18754	2	0.01891	5.08325	2015-01-01
18755	1	0	5.44696	2014-02-15
18756	2	0.03574	7.22275	2014-03-02
18757	1	0.14257	8.64555	2015-01-01
18758	1	0.07605	7.91536	2015-01-04
18759	2	0.07605	7.91536	2015-01-04
18760	2	0.14164	8.96581	2015-01-05
18761	2	0.02024	8.51981	2015-01-06
18762	2	0.02024	8.51981	2015-01-06
18763	1	0.02196	8.44681	2015-01-06
18764	2	0.10214	8.18393	2015-01-08
18765	1	0.07243	8.05695	2015-01-11
18766	1	0.00674	7.61052	2015-01-18
18767	2	0.00674	7.61052	2015-01-18
18768	1	0.01396	8.87011	2015-01-25
18769	1	0.01504	9.00144	2015-01-17
18770	2	0.01504	9.00144	2015-01-17
18771	1	0.01504	9.00144	2015-01-20
18772	2	0.01504	9.00144	2015-01-20
18773	1	0.01504	9.00144	2015-01-25
18774	2	0.02755	9.98474	2015-02-27
18775	2	0.03265	9.17431	2015-02-19
18776	2	0.05399	9.05564	2015-02-19
18777	2	0.05399	9.05564	2015-02-19
18778	2	0.05399	9.05564	2015-02-19
18779	2	0.06677	9.678	2015-02-18
18780	2	0.06677	9.678	2015-02-18
18781	2	0.04281	10.2459	2015-02-17
18782	2	0.04281	10.2459	2015-02-17
18783	1	0.03669	9.22833	2015-02-04
18784	2	0.03669	9.22833	2015-02-04
18785	2	0.06276	9.66661	2015-02-03
18786	2	0.06276	9.66661	2015-02-03
18787	1	0.02564	10.0864	2015-02-03
18788	2	0.06058	9.95756	2015-02-24
18789	2	0.05491	9.91297	2015-02-01
18790	1	0.02041	9.6749	2015-01-31
18791	2	0.02041	9.6749	2015-01-31
18792	1	0.02977	10.0268	2015-01-30
18793	1	0.02977	10.0268	2015-01-30
18794	2	0.06357	9.85731	2015-01-26
18795	2	0.06357	9.85731	2015-01-26
18796	1	0.09829	6.31171	2014-03-27
18797	2	0.00612	8.01866	2013-10-18
18798	2	0.00147	7.29483	2013-11-17
18799	2	0.00147	7.29483	2013-11-17
18800	2	0.0034	7.31156	2013-12-26
18801	2	0.01225	8.81464	2014-01-14
18802	2	0.01738	7.59648	2014-04-02
18803	2	0.00021	4.4717	2015-03-11
18804	2	0.00218	4.96756	2015-02-08
18805	2	0.00227	6.02329	2015-01-25
18806	2	0.00243	5.89383	2015-01-12
18807	2	0.00243	5.89383	2015-01-20
18808	2	0.00243	5.89383	2015-01-20
18809	2	0.00225	6.00364	2015-01-26
18810	2	0.00225	6.04267	2015-01-26
18811	2	0.0025	6.14793	2015-01-26
18812	1	0.04647	10.4271	2014-02-25
18813	1	0.02078	10.2223	2014-03-09
18814	1	0.04136	10.3916	2015-01-10
18815	2	0.02939	10.0403	2015-01-08
18816	2	0.03783	10.8658	2015-01-07
18817	2	0.02939	10.0403	2015-01-09
18818	1	0.02939	10.0403	2015-01-09
18819	1	0.02354	10.0048	2015-01-17
18820	2	0.0235	9.96707	2014-02-24
18821	2	0.0235	9.96707	2014-02-24
18822	2	0.0291	9.56518	2014-02-22
18823	1	0.0291	9.56518	2014-02-22
18824	2	0.02768	10.2135	2014-02-27
18825	2	0.02594	10.2883	2014-03-05
18826	1	0.03525	10.8292	2014-03-09
18827	2	0.03045	10.8027	2014-02-27
18828	1	0.03045	10.8027	2014-02-27
18829	2	0.03525	10.8292	2014-03-05
18830	2	0.03036	10.4033	2014-02-19
18831	1	0.03036	10.4033	2014-02-19
18832	2	0.03028	9.76137	2014-03-23
18833	2	0.03576	10.2374	2014-01-07
18834	1	0.04962	10.1787	2014-01-18
18835	2	0.05123	9.38573	2014-01-14
18836	1	0.04836	10.1395	2014-01-17
18837	1	0.05505	9.57909	2014-01-16
18838	2	0.05027	10.2362	2014-01-10
18839	2	0.02955	10.3802	2014-12-30
18840	2	0.04962	10.1787	2014-01-21
18841	2	0.03576	10.2374	2014-01-18
18842	1	0.05027	10.2362	2014-03-01
18843	1	0.0507	10.247	2014-03-02
18844	1	0.05027	10.2362	2014-01-06
18845	2	0.0507	10.247	2014-12-20
18846	2	0.04962	10.1787	2014-12-20
18847	2	0.05027	10.2362	2014-12-21
18848	2	0.03576	10.2374	2014-12-22
18849	2	0.02955	10.3802	2014-12-27
18850	2	0.04836	10.1395	2014-12-21
18851	2	0	5.48626	2014-02-01
18852	2	0.02607	8.80375	2014-02-25
18853	2	0.12176	10.3635	2015-01-24
18854	2	0.01309	8.95477	2015-01-25
18855	2	0.01295	8.86486	2015-01-27
18856	2	0.0136	8.96526	2015-01-28
18857	2	0.01724	9.54054	2015-03-20
18858	2	0.12432	10.0637	2015-03-01
18859	2	0.081	9.12009	2014-02-09
18860	1	0.02652	9.51061	2014-02-10
18861	1	0.02652	9.51061	2015-02-27
18862	1	0.09178	9.2081	2015-01-26
18863	1	0.03687	7.45598	2014-03-23
18864	1	0.03288	6.90841	2014-03-28
18865	1	0.03303	7.29541	2014-03-28
18866	1	0.03303	7.29541	2014-03-28
18867	1	0.03303	7.29541	2014-03-29
18868	1	0.03285	9.47924	2014-04-28
18869	2	0.03285	9.47924	2014-04-28
18870	1	0.03693	7.58024	2014-05-03
18871	2	0.0325	7.5885	2015-03-17
18872	2	0.0325	7.5885	2015-03-17
18873	2	0.03288	7.08311	2015-03-18
18874	2	0.03288	6.90841	2015-03-20
18875	1	0.02062	8.78397	2014-01-14
18876	1	0.02204	9.32248	2014-01-14
18877	1	0.02687	9.4953	2014-01-24
18878	2	0.03624	9.42395	2014-02-28
18879	2	0.02347	9.39459	2014-02-22
18880	1	0.03624	9.42395	2014-02-28
18881	2	0.02347	9.39459	2014-02-22
18882	2	0.03866	9.51036	2015-01-03
18883	1	0.0208	8.87741	2015-01-04
18884	1	0.0208	8.87741	2015-01-04
18885	1	0.0208	8.87741	2015-01-04
18886	1	0.02062	8.78397	2015-01-08
18887	1	0.02062	8.78397	2015-01-08
18888	1	0.03441	9.8927	2015-02-20
18889	1	0.02175	9.05441	2014-01-06
18890	1	0.09685	9.13545	2014-01-11
18891	1	0.10466	8.87043	2014-01-18
18892	1	0.28208	9.36724	2014-01-23
18893	1	0.10717	9.35414	2014-01-03
18894	1	0.04542	8.83544	2014-01-07
18895	1	0.03692	9.20005	2014-01-17
18896	1	0.04263	9.37488	2014-01-05
18897	1	0.1674	9.63957	2014-02-10
18898	2	0.03327	8.32544	2014-02-12
18899	2	0.03327	8.32544	2014-02-12
18900	2	0.10466	8.87043	2014-01-18
18901	1	0.03718	9.30253	2014-01-25
18902	2	0.04299	9.11867	2014-01-04
18903	2	0.03723	9.48316	2014-02-10
18904	2	0.03723	9.48316	2014-02-10
18905	2	0	4.43354	2014-04-17
18906	2	0.03692	9.20005	2014-02-10
18907	1	0.07212	6.84596	2014-04-18
18908	2	0.07212	6.84596	2014-04-18
18909	1	0	5.87864	2014-04-28
18910	1	0	5.87864	2014-04-28
18911	1	0.08956	6.42712	2014-04-23
18912	1	0.0029	6.44633	2014-04-26
18913	1	0.0029	6.44633	2014-04-26
18914	1	0.0029	6.44633	2014-04-26
18915	1	0.00186	6.50142	2014-05-01
18916	1	0.00904	5.60897	2014-05-11
18917	2	0.00904	5.60897	2014-05-11
18918	2	0.06974	6.53371	2014-05-11
18919	1	0.0025	7.15513	2014-05-20
18920	1	0.00138	6.64161	2014-05-19
18921	1	0.00138	6.64161	2014-05-19
18922	1	0.00069	6.39655	2014-05-23
18923	2	0.00069	6.39655	2014-05-23
18924	1	0.01809	5.6027	2014-05-24
18925	2	0.01667	9.15064	2014-03-30
18926	2	0.01667	9.15064	2014-03-30
18927	2	0.03284	7.14431	2015-03-28
18928	1	0.03946	9.18314	2015-01-11
18929	2	0.03946	9.18314	2015-01-11
18930	1	0.03529	9.33921	2015-01-13
18931	1	0.03529	9.33921	2015-01-13
18932	1	0.04314	9.38028	2015-01-08
18933	1	0.04056	9.68332	2015-01-01
18934	2	0.04056	9.68332	2015-01-01
18935	1	0.04483	9.17617	2015-01-10
18936	2	0.04483	9.17617	2015-01-10
18937	1	0.02987	9.21555	2015-01-16
18938	2	0.01629	9.2199	2015-01-24
18939	2	0.01206	9.30654	2015-01-15
18940	2	0.01869	9.32804	2015-01-21
18941	1	0.05426	8.12093	2014-12-26
18942	1	0.26298	8.75204	2015-01-04
18943	1	0.26298	8.75204	2015-01-04
18944	1	0.05974	7.98177	2015-01-06
18945	2	0.05974	7.98177	2015-01-06
18946	1	0.04405	8.63302	2015-01-07
18947	1	0.04259	8.75748	2015-01-28
18948	2	0.04259	8.75748	2015-01-28
18949	1	0.04259	8.75748	2015-02-01
18950	1	0.03263	9.11666	2015-02-07
18951	1	0.04109	8.82706	2015-02-21
18952	2	0.0335	9.8286	2015-03-11
18953	2	0.01886	9.84626	2015-03-13
18954	2	0.01997	10.1983	2015-03-16
18955	2	0.00244	7.05203	2015-01-31
18956	2	0.00356	7.22808	2015-01-13
18957	2	0.00244	7.05203	2015-01-31
18958	1	0.14615	9.26508	2015-01-14
18959	1	0.07863	8.33753	2015-01-20
18960	1	0.07863	8.33753	2015-01-20
18961	2	0.09157	9.13822	2015-02-26
18962	2	0.08401	7.06203	2015-02-10
18963	2	0.02374	8.87328	2014-12-21
18964	2	0.02052	8.74177	2014-12-21
18965	2	0.02354	8.87718	2014-12-27
18966	2	0.01664	9.16112	2014-12-29
18967	2	0.01966	9.13718	2015-01-07
18968	1	0.02594	10.2883	2015-02-05
18969	2	0.02628	10.4425	2015-01-17
18970	2	0.02628	10.4425	2015-01-17
18971	1	0.03036	10.4033	2015-02-02
18972	1	0.03036	10.4033	2015-02-02
18973	1	0.01949	10.204	2015-01-20
18974	2	0.02627	10.416	2015-01-12
18975	2	0.02416	10.6075	2015-01-28
18976	1	0.03153	10.3273	2015-03-06
18977	1	0.0427	10.8242	2015-01-25
18978	2	0.02183	9.83558	2015-02-13
18979	1	0.0495	7.90763	2015-02-28
18980	2	0.0495	7.90763	2015-01-23
18981	2	0.03956	8.08246	2015-02-01
18982	2	0.03956	8.08246	2015-01-23
18983	2	0.06582	8.1966	2015-05-12
18984	2	0.05174	7.82625	2015-01-03
18985	2	0.03299	7.09017	2015-03-19
18986	2	0.03256	7.71276	2015-03-20
18987	2	0.03256	7.71276	2015-03-20
18988	2	0.03256	7.71276	2015-03-24
18989	2	0.00298	6.15446	2015-01-26
18990	2	0.00269	6.76354	2015-01-24
18991	2	0.13439	6.61887	2015-05-08
18992	2	0.11569	5.89058	2015-05-08
18993	2	0.04003	7.37243	2015-05-10
18994	1	0.02778	8.91953	2015-01-31
