# Supplementary material for: Genetic diversity and the application of runs of homozygosity-based methods for inbreeding estimation in German White-headed Mutton sheep
Source: PLoS One. 2021 May 6;16(5):e0250608. doi: 10.1371/journal.pone.0250608 (PMC8101715; doi:10.1371/journal.pone.0250608)
Supplement: S1 Data — (ZIP) [file pone.0250608.s003.zip › Data_Addo.etal.2020/SNP/Data1_cln.bim]

1	s18939.1	0	44050	G	A
1	OAR1_88143.1	0	88143	A	G
1	s09912.1	0	129861	G	C
1	s36301.1	0	216617	G	A
1	s34880.1	0	270061	G	A
1	s64747.1	0	386074	A	C
1	s68493.1	0	413668	G	A
1	OAR1_420114.1	0	420114	A	G
1	s16921.1	0	481463	G	A
1	OAR1_537224_X.1	0	537224	A	G
1	s43636.1	0	584353	A	G
1	s35460.1	0	631421	G	C
1	s31488.1	0	820867	G	C
1	s46222.1	0	928512	A	G
1	s38369.1	0	1035150	A	G
1	s09524.1	0	1090546	G	A
1	s43961.1	0	1151750	A	G
1	s48510.1	0	1283870	G	A
1	s51465.1	0	1303290	C	A
1	s39783.1	0	1368344	G	A
1	s74937.1	0	1413617	A	G
1	s09433.1	0	1423227	A	G
1	OAR1_1447599.1	0	1447599	A	G
1	OAR1_1492710.1	0	1492710	G	A
1	s41716.1	0	1543616	A	G
1	s43513.1	0	1582093	G	A
1	s55450.1	0	1631412	A	G
1	s46580.1	0	1706087	A	C
1	OAR1_1762874.1	0	1762874	G	A
1	s47644.1	0	1794949	A	G
1	s01629.1	0	1862068	C	A
1	s63837.1	0	1946277	G	A
1	s18439.1	0	1993243	C	A
1	s41913.1	0	2051008	A	C
1	s32107.1	0	2085190	G	A
1	s47703.1	0	2240271	A	G
1	s11984.1	0	2280528	A	G
1	DU441304_232.1	0.0965216	2316066	G	A
1	s50787.1	0.116993	2322667	A	G
1	s72449.1	0.47819	2439133	A	G
1	s32559.1	0.673005	2501950	G	A
1	s04088.1	0.854947	2560616	A	G
1	s10771.1	1.03959	2620153	A	C
1	s01515.1	1.11174	2643419	A	C
1	s40377.1	1.61201	2804726	G	A
1	s25860.1	1.69184	2830467	C	A
1	s47513.1	1.91644	2902890	G	A
1	OAR1_2921089.1	1.97288	2921089	C	A
1	s30369.1	2.34914	3042411	G	A
1	OAR1_3066756.1	2.42464	3066756	A	G
1	OAR1_3102603.1	2.53582	3102603	G	A
1	s52352.1	2.86155	3207635	A	G
1	s21404.1	2.93232	3230453	A	G
1	s32601.1	3.13121	3294583	G	A
1	s16211.1	3.22728	3325561	G	A
1	s38787.1	3.43484	3392488	A	G
1	s11992.1	3.83704	3522177	A	G
1	s50475.1	3.86104	3529915	A	C
1	s45085.1	3.88885	3538883	G	A
1	s03153.1	3.97881	3567889	G	A
1	s00019.1	4.19834	3638674	A	G
1	s08980.1	4.26872	3661370	G	A
1	OAR1_3702014.1	4.39478	3702014	A	G
1	DU299578_392.1	4.90082	3865186	A	G
1	OAR1_3909359.1	5.03782	3909359	G	A
1	OAR1_3934952.1	5.11719	3934952	A	G
1	OAR1_4068504.1	5.53137	4068504	A	C
1	s40352.1	5.64378	4104750	C	A
1	s65509.1	5.86396	4175745	G	A
1	s15090.1	6.06058	4239142	G	A
1	OAR1_4285092.1	6.20308	4285092	G	A
1	OAR1_4303667.1	6.26069	4303667	A	G
1	s03424.1	6.43	4364137	G	A
1	s09057.1	6.43	4426785	G	A
1	s05524.1	6.50638	4516153	A	G
1	OAR1_4523214.1	6.52826	4523214	G	A
1	s51981.1	6.87787	4636029	A	C
1	s45048.1	6.92147	4650099	A	G
1	s08276.1	7.10999	4711313	C	G
1	s05306.1	7.27741	4768503	A	C
1	s40431.1	7.32338	4784206	A	G
1	s73618.1	7.5016	4845086	A	G
1	s35298.1	7.65782	4898453	G	A
1	OAR1_4935598.1	7.76656	4935598	G	A
1	DU393582_347.1	7.88397	4975708	A	G
1	OAR1_5058639.1	8.10848	5058639	A	G
1	OAR1_5106728.1	8.21073	5106728	G	A
1	s60381.1	8.34692	5170780	A	G
1	OAR1_5206930.1	8.42379	5206930	G	A
1	s62307.1	8.53634	5259866	A	G
1	OAR1_5355855.1	8.74044	5355855	A	G
1	s24029.1	8.81333	5390135	A	G
1	OAR1_5436991.1	8.91296	5436991	A	G
1	OAR1_5481707.1	9.00804	5481707	G	A
1	s35058.1	9.18336	5564160	A	G
1	s23238.1	9.4715	5699676	G	A
1	OAR1_5744254.1	9.56629	5744254	G	A
1	DU453866_552.1	9.69187	5803319	G	A
1	s61127.1	9.78455	5846903	A	G
1	s01591.1	9.93507	5917696	G	A
1	OAR1_5950376.1	10.0046	5950376	A	G
1	s43563.1	10.1732	6010613	A	G
1	OAR1_6050410.1	10.4095	6050410	A	G
1	s09379.1	10.5693	6077329	G	A
1	s22471.1	10.9454	6140671	G	A
1	s67547.1	11.0228	6153718	A	G
1	s20120.1	11.4279	6250045	A	G
1	s58937.1	11.4489	6263748	G	A
1	s49628.1	11.4736	6279912	A	G
1	OAR1_6373388.1	11.6167	6373388	A	G
1	OAR1_6410322.1	11.6732	6410322	G	A
1	OAR1_6444725_X.1	11.7258	6444725	A	G
1	s13861.1	11.7897	6486476	A	G
1	OAR1_6531315.1	11.8583	6531315	C	A
1	s30581.1	12	6689189	A	C
1	OAR1_6901051.1	12.0614	6901051	A	G
1	OAR1_6968054.1	12.0935	6968054	A	G
1	OAR1_7018250.1	12.1176	7018250	G	A
1	s24646.1	12.2468	7082563	A	G
1	s03149.1	12.3469	7099031	A	G
1	OAR1_7104917.1	12.3827	7104917	A	G
1	s74740.1	12.9772	7307638	A	G
1	OAR1_7376329.1	13.08	7376329	A	C
1	s31458.1	13.4198	7483176	A	G
1	OAR1_7546163.1	13.5779	7546163	G	A
1	OAR1_7563736.1	13.5865	7563736	A	G
1	DU290101_408.1	13.6575	7708576	A	G
1	OAR1_7717464.1	13.6618	7717464	G	A
1	s54948.1	13.7313	7859338	C	A
1	OAR1_7897015.1	13.7498	7897015	G	A
1	s38038.1	13.7701	7938646	A	G
1	s29615.1	13.785	7968950	G	A
1	s18895.1	13.7904	7979916	G	A
1	s05493.1	13.809	8018015	G	A
1	OAR1_8082265.1	13.8751	8082265	A	G
1	OAR1_8123245.1	13.9291	8123245	C	A
1	s49872.1	14.1494	8290556	A	G
1	s18552.1	14.205	8332798	A	G
1	s47936.1	14.2581	8373105	A	G
1	s37400.1	14.2873	8395282	A	G
1	s61237.1	14.4027	8482928	A	G
1	s00447.1	14.516	8568968	A	G
1	s26362.1	14.6013	8633707	A	G
1	s68509.1	14.7033	8711186	G	A
1	s56679.1	14.7828	8771616	A	G
1	s54247.1	14.831	8808149	A	G
1	s73085.1	14.8872	8850881	C	A
1	s67178.1	14.9442	8894165	A	G
1	OAR1_8918549.1	14.9763	8918549	A	G
1	OAR1_8932175.1	14.9943	8932175	A	G
1	s68925.1	15.0729	8991848	A	G
1	OAR1_9020566.1	15.1107	9020566	G	A
1	s52639.1	15.2603	9134172	G	A
1	OAR1_9179437_X.1	15.3199	9179437	G	A
1	s30516.1	15.3503	9202499	A	G
1	s11687.1	15.4075	9245954	A	G
1	s60303.1	15.5107	9324337	A	G
1	OAR1_9339043.1	15.5671	9339043	A	G
1	s59084.1	15.9642	9403382	A	G
1	s22866.1	16.4655	9484601	G	A
1	s10625.1	16.613	9525145	A	G
1	OAR1_9747314.1	16.6518	9747314	A	G
1	OAR1_9804499.1	16.6618	9804499	G	A
1	OAR1_9822302.1	16.6649	9822302	G	A
1	OAR1_9881817.1	16.6753	9881817	A	C
1	OAR1_9944815.1	16.6863	9944815	A	G
1	s35616.1	16.7053	10053748	G	A
1	s09058.1	16.7113	10087797	A	C
1	OAR1_10097556.1	16.713	10097556	G	A
1	s38983.1	16.7332	10213147	G	A
1	OAR1_10275031.1	16.744	10275031	A	G
1	s05797.1	16.7457	10284434	A	G
1	OAR1_10344180.1	16.7561	10344180	A	G
1	OAR1_10362883.1	16.7594	10362883	A	C
1	OAR1_10454967.1	16.7755	10454967	A	G
1	s62349.1	16.7839	10503366	A	G
1	s41093.1	16.7887	10530649	A	G
1	OAR1_10554666.1	16.8483	10554666	A	G
1	OAR1_10582459.1	16.9469	10582459	G	A
1	s40611.1	17.3558	10697760	A	G
1	s08485.1	17.8524	10837796	G	A
1	s50136.1	18.0574	10895600	A	G
1	s54667.1	18.0811	10902281	G	A
1	OAR1_10940722_X.1	18.2174	10940722	A	G
1	OAR1_10974811.1	18.3383	10974811	G	A
1	s55981.1	18.4997	11020323	A	G
1	s27280.1	18.6826	11071902	A	G
1	OAR1_11087132.1	18.7366	11087132	G	A
1	s53592.1	19.0949	11188161	A	G
1	s57753.1	19.1393	11200678	G	A
1	s62446.1	19.2909	11243417	G	A
1	s62112.1	19.5883	11327282	G	A
1	s36441.1	19.769	11378250	A	G
1	s18449.1	20.02	11460603	A	G
1	s18875.1	20.0783	11481852	C	A
1	OAR1_11563293.1	20.3017	11563293	G	A
1	OAR1_11691321.1	20.6528	11691321	G	A
1	OAR1_11766718.1	20.8596	11766718	G	A
1	OAR1_11780663.1	20.8978	11780663	G	A
1	s15481.1	21.2199	11926250	A	G
1	s58882.1	21.3006	11986905	A	G
1	s00977.1	21.3022	12031816	G	A
1	s76021.1	21.3031	12060068	C	A
1	OAR1_12120651.1	21.3053	12120651	A	G
1	OAR1_12153898.1	21.3065	12153898	G	A
1	s26666.1	21.3084	12209287	A	G
1	s29002.1	21.3142	12257809	A	C
1	s45057.1	21.3536	12285935	A	G
1	s70576.1	21.5709	12441385	G	A
1	OAR1_12451373.1	21.5848	12451373	G	A
1	s64523.1	21.7355	12559123	C	A
1	s60191.1	21.7507	12569981	C	G
1	s68421.1	22.0048	12751709	G	A
1	OAR1_12803672.1	22.0774	12803672	A	G
1	s73231.1	22.1578	12861210	G	A
1	OAR1_12937617.1	22.2647	12937617	A	G
1	s62610.1	22.3437	12994123	A	C
1	OAR1_13026908.1	22.3895	13026908	A	G
1	OAR1_13033760.1	22.3991	13033760	G	A
1	OAR1_13042261.1	22.411	13042261	A	G
1	s07985.1	22.6163	13189129	C	A
1	DU400167_253.1	22.6857	13238765	C	A
1	s08475.1	22.7732	13301343	A	G
1	OAR1_13365877.1	22.8634	13365877	A	G
1	OAR1_13574541.1	23.1551	13574541	G	A
1	OAR1_13582660.1	23.1665	13582660	G	A
1	OAR1_13627234.1	23.2288	13627234	C	A
1	s14277.1	23.3185	13669765	G	A
1	s66530.1	23.418	13696600	G	A
1	OAR1_13714304.1	23.4837	13714304	G	A
1	OAR1_13772761.1	23.7005	13772761	C	A
1	OAR1_13790348.1	23.7657	13790348	A	C
1	s58309.1	24.0754	13889004	A	G
1	s45194.1	24.1685	13939626	A	G
1	OAR1_13964618.1	24.2145	13964618	G	A
1	OAR1_13970060.1	24.2246	13970060	A	T
1	s41432.1	24.4471	14090964	A	C
1	OAR1_14131916.1	24.5224	14131916	G	A
1	DU518561_359.1	24.5875	14167286	G	A
1	s57394.1	24.6562	14204580	G	A
1	s45720.1	24.6963	14226374	C	A
1	OAR1_14273769.1	24.7835	14273769	A	G
1	OAR1_14315581.1	24.8605	14315581	G	A
1	OAR1_14414267.1	25.0834	14414267	G	A
1	OAR1_14544239.1	25.392	14544239	A	G
1	s43849.1	25.4647	14574836	A	G
1	OAR1_14614448.1	25.5588	14614448	A	G
1	OAR1_14620644.1	25.5735	14620644	A	G
1	OAR1_14717841.1	25.8043	14717841	A	G
1	s70168.1	26.2237	14894446	G	A
1	s71739.1	26.347	14925992	A	G
1	OAR1_14973022.1	26.5508	14973022	A	G
1	s55606.1	26.9433	15071315	C	A
1	s01338.1	27.0382	15098725	G	A
1	OAR1_15188542.1	27.2865	15188542	G	A
1	OAR1_15256499.1	27.4076	15256499	G	A
1	OAR1_15307955.1	27.4993	15307955	G	A
1	OAR1_15399182.1	27.6619	15399182	G	A
1	OAR1_15525913.1	27.8877	15525913	A	G
1	s19593.1	28.1205	15656550	A	G
1	OAR1_15762141.1	28.3087	15762141	A	G
1	s52476.1	28.4063	15816942	A	G
1	s28376.1	28.6341	15944770	C	G
1	s05916.1	28.7392	16003710	G	A
1	s49722.1	28.841	16060856	G	A
1	s27971.1	28.9837	16140949	A	G
1	s01031.1	29.041	16173083	A	G
1	s71517.1	29.1332	16224825	A	G
1	OAR1_16274081.1	29.221	16274081	A	G
1	OAR1_16348823_X.1	29.3542	16348823	G	A
1	OAR1_16391522.1	29.4303	16391522	A	G
1	s46756.1	29.5737	16471993	G	A
1	OAR1_16532872.1	29.6822	16532872	G	A
1	OAR1_16572940.1	29.7536	16572940	A	G
1	OAR1_16635393.1	29.8649	16635393	A	G
1	OAR1_16697706.1	29.9759	16697706	G	A
1	s67593.1	29.9933	16707483	G	A
1	OAR1_16750809.1	30.0706	16750809	G	A
1	OAR1_16786326.1	30.1338	16786326	A	G
1	OAR1_16795469.1	30.1501	16795469	A	G
1	OAR1_16852861.1	30.2524	16852861	A	G
1	OAR1_16889964.1	30.3185	16889964	A	C
1	s22175.1	30.414	16943558	A	C
1	OAR1_16975351.1	30.4707	16975351	G	A
1	s62022.1	30.5806	17037015	G	A
1	s23433.1	30.6453	17073335	A	G
1	OAR1_17163931.1	30.8068	17163931	G	A
1	s38279.1	30.9195	17227159	G	A
1	s60080.1	30.9715	17256364	A	G
1	s58391.1	31.1312	17345987	A	G
1	OAR1_17351278.1	31.1406	17351278	G	A
1	OAR1_17421390.1	31.2656	17421390	A	G
1	OAR1_17426826.1	31.2753	17426826	A	G
1	OAR1_17466323.1	31.3457	17466323	A	G
1	s25913.1	31.4858	17544962	C	A
1	OAR1_17755700.1	31.8614	17755700	A	G
1	s04684.1	32.0347	17852949	A	G
1	s54037.1	32.0841	17880678	A	G
1	s35095.1	32.3935	18031981	G	A
1	OAR1_18052854.1	32.4397	18052854	G	A
1	s61691.1	32.5834	18117744	A	G
1	s62337.1	32.7681	18201141	G	A
1	s58659.1	32.8847	18253759	A	G
1	OAR1_18293636.1	32.973	18293636	G	A
1	OAR1_18300122.1	32.9874	18300122	T	A
1	s74275.1	33.3514	18387244	A	G
1	OAR1_18449705.1	33.6209	18449705	A	G
1	OAR1_18512294.1	33.891	18512294	G	A
1	s06310.1	34.0603	18551531	A	G
1	OAR1_18664902.1	34.5496	18664902	G	A
1	OAR1_18691972.1	34.6664	18691972	G	A
1	s20207.1	34.7699	18715973	A	T
1	s14459.1	35.0411	18778800	G	A
1	s72347.1	35.2465	18826396	A	C
1	s32983.1	35.5159	18888844	A	G
1	s40222.1	36.7794	19034647	T	A
1	s54068.1	36.8835	19086472	A	G
1	s10307.1	37.2096	19131245	G	A
1	OAR1_19152280.1	37.3041	19152280	C	A
1	OAR1_19174177.1	37.3111	19174177	G	A
1	OAR1_19214328_X.1	37.324	19214328	A	G
1	s27712.1	37.3426	19272235	A	C
1	s68238.1	37.3667	19347576	A	G
1	OAR1_19425357.1	37.3917	19425357	A	G
1	OAR1_19444938.1	37.398	19444938	C	G
1	OAR1_19517811.1	37.4213	19517811	A	G
1	s36898.1	37.445	19591495	G	A
1	OAR1_19651513.1	37.4642	19651513	C	A
1	OAR1_19710996.1	37.48	19710996	G	A
1	OAR1_19750493.1	37.48	19750493	A	G
1	OAR1_19761666.1	37.48	19761666	A	G
1	OAR1_19817567.1	37.48	19817567	G	A
1	s32787.1	37.5146	19844642	A	C
1	OAR1_19875829.1	37.5862	19875829	G	A
1	OAR1_19945652.1	37.7465	19945652	A	G
1	OAR1_20007545.1	37.8887	20007545	A	C
1	OAR1_20035449.1	37.9528	20035449	A	G
1	s05208.1	38.063	20083441	G	A
1	OAR1_20180147_X.1	38.2851	20180148	A	G
1	s37676.1	38.3567	20211368	G	C
1	OAR1_20375019.1	38.7326	20375019	A	G
1	OAR1_20432933.1	38.8656	20432933	G	A
1	s06490.1	39.4034	20873561	A	G
1	OAR1_20926901.1	39.4566	20926901	G	A
1	OAR1_21078445.1	39.6076	21078445	G	A
1	s53426.1	39.6931	21164217	G	A
1	s68037.1	39.7795	21250913	A	G
1	OAR1_21408870.1	39.9369	21408870	A	G
1	s21134.1	40.0708	21537373	G	A
1	s14078.1	40.1086	21572091	A	C
1	OAR1_21607699.1	40.1473	21607699	A	G
1	OAR1_21646425.1	40.1893	21646425	A	G
1	OAR1_21703182.1	40.3301	21703182	A	G
1	s34237.1	40.6807	21891203	A	G
1	s07849.1	40.741	22004058	G	A
1	s05262.1	40.7462	22013100	A	G
1	s19691.1	40.7541	22026745	A	G
1	s01249.1	40.8377	22171152	G	A
1	OAR1_22189406.1	40.8482	22189406	G	A
1	s75232.1	40.8928	22266431	A	G
1	s13809.1	40.8967	22273211	A	G
1	OAR1_22330907.1	40.9301	22330907	A	G
1	s73188.1	40.953	22370521	A	G
1	s11844.1	40.987	22429243	A	G
1	s33540.1	41.0201	22486317	A	G
1	s00707.1	41.0887	22604971	A	C
1	s75089.1	41.0961	22617781	A	G
1	s63953.1	41.1039	22631108	G	A
1	OAR1_22656259.1	41.1184	22656259	A	G
1	OAR1_22697949.1	41.1425	22697949	G	A
1	OAR1_22710021.1	41.1495	22710021	A	G
1	OAR1_22739177.1	41.1664	22739177	A	C
1	OAR1_22803831.1	41.4061	22803831	A	G
1	s65534.1	41.9199	22930952	G	A
1	OAR1_22985927.1	42.1421	22985927	G	A
1	s26299.1	42.3975	23049121	A	G
1	s32095.1	42.51	23076969	A	G
1	s10605.1	42.6279	23106129	A	G
1	OAR1_23123932.1	42.6998	23123932	G	A
1	s67590.1	42.77	23182020	G	A
1	OAR1_23195620.1	42.77	23195620	G	A
1	OAR1_23288187.1	42.77	23288187	G	A
1	s43410.1	42.7782	23337124	G	A
1	OAR1_23369763.1	42.7879	23369763	A	C
1	OAR1_23447504.1	42.8111	23447504	A	G
1	OAR1_23560552.1	42.8447	23560552	A	G
1	OAR1_23620328.1	42.8625	23620328	G	A
1	OAR1_23632541.1	42.8662	23632541	A	G
1	OAR1_23724877.1	42.89	23724877	G	A
1	OAR1_23734999.1	42.89	23734999	A	G
1	OAR1_23794443.1	42.9625	23794443	A	G
1	OAR1_23804013_X.1	42.9744	23804013	A	G
1	OAR1_23837231.1	43.0156	23837231	C	A
1	OAR1_23977779.1	43.1902	23977779	G	A
1	OAR1_23990063.1	43.2055	23990063	A	G
1	DU379505_529.1	43.2721	24043692	C	A
1	OAR1_24089462.1	43.329	24089462	G	A
1	OAR1_24165388.1	43.4233	24165388	A	C
1	OAR1_24228078.1	43.5012	24228078	A	G
1	OAR1_24242896.1	43.5196	24242896	A	G
1	OAR1_24326418.1	43.6234	24326418	T	A
1	OAR1_24574732.1	43.9319	24574732	G	A
1	OAR1_24663779.1	44.0425	24663779	C	A
1	s21860.1	44.1483	24748970	C	A
1	OAR1_24797111.1	44.2082	24797111	A	G
1	OAR1_24812678.1	44.2275	24812678	A	G
1	s72632.1	44.3023	24872941	A	G
1	OAR1_25052307.1	44.5015	25052307	A	G
1	OAR1_25075310.1	44.5108	25075310	G	C
1	OAR1_25121292.1	44.5294	25121292	A	T
1	OAR1_25426384.1	44.653	25426384	A	G
1	OAR1_25442521.1	44.6595	25442521	A	G
1	OAR1_25604801.1	44.7253	25604801	A	G
1	OAR1_25728954.1	44.7756	25728954	A	G
1	s00731.1	44.8049	25801300	A	G
1	OAR1_25834328.1	44.8182	25834328	A	G
1	OAR1_25842722.1	44.8216	25842722	A	G
1	OAR1_25922572.1	44.854	25922572	G	A
1	OAR1_25947606.1	44.8641	25947606	C	A
1	OAR1_26031175.1	44.9087	26031175	A	G
1	OAR1_26064552.1	44.9405	26064552	A	G
1	OAR1_26088084.1	44.9629	26088084	G	A
1	OAR1_26129820.1	45.0026	26129820	A	G
1	OAR1_26135770.1	45.0083	26135770	A	G
1	OAR1_26198156.1	45.0677	26198156	G	A
1	s31015.1	45.0744	26205175	C	A
1	OAR1_26268431.1	45.1346	26268431	A	G
1	OAR1_26340680.1	45.2033	26340680	A	G
1	s61544.1	45.3436	26488120	G	A
1	OAR1_26667396.1	45.5143	26667396	A	G
1	OAR1_26705881.1	45.5509	26705881	A	G
1	OAR1_26716186.1	45.5607	26716186	A	G
1	OAR1_26833075.1	45.672	26833075	G	A
1	OAR1_26961444.1	45.9079	26961444	A	G
1	OAR1_27060195.1	46.1046	27060195	A	G
1	s74202.1	46.2192	27117694	A	C
1	OAR1_27161849.1	46.3071	27161849	A	G
1	OAR1_27215234.1	46.3397	27215234	G	A
1	OAR1_27269648.1	46.3626	27269648	C	A
1	OAR1_27291243.1	46.3717	27291243	A	C
1	OAR1_27347434.1	46.3954	27347434	G	A
1	OAR1_27431644.1	46.4308	27431644	G	A
1	OAR1_27460193.1	46.4428	27460193	G	A
1	s29707.1	46.4593	27499262	G	A
1	OAR1_27539263.1	46.4761	27539263	G	A
1	OAR1_27632403.1	46.5153	27632403	G	A
1	s02259.1	46.5379	27686174	A	G
1	OAR1_27815024.1	46.5942	27815024	A	G
1	OAR1_27947371.1	46.7046	27947371	A	T
1	s57436.1	46.7565	28009525	A	G
1	s69885.1	46.8635	28137738	A	G
1	s02497.1	46.892	28171993	A	C
1	s46623.1	46.9379	28226963	A	G
1	s43900.1	47.0027	28304612	A	G
1	s47478.1	47.1259	28452306	G	A
1	OAR1_28512428.1	47.1761	28512428	C	A
1	s03528.1	47.2356	28583773	A	G
1	OAR1_28632121.1	47.276	28632121	A	G
1	OAR1_28670724.1	47.3082	28670724	G	A
1	OAR1_28678534.1	47.3147	28678534	A	G
1	s38237.1	47.3943	28773972	A	C
1	s43026.1	47.4149	28798667	A	G
1	OAR1_28807538.1	47.4223	28807538	G	A
1	OAR1_28982601.1	47.5684	28982601	A	G
1	s03859.1	47.6109	29033561	A	G
1	s52292.1	47.6388	29066997	A	G
1	OAR1_29148829.1	47.7071	29148829	G	A
1	s47050.1	47.7352	29182468	A	G
1	s14002.1	47.7829	29239684	G	A
1	s01632.1	47.8687	29342500	G	A
1	s02548.1	47.9029	29383506	A	G
1	s75178.1	47.911	29393216	A	G
1	s54084.1	48.0128	29515206	G	A
1	s45910.1	48.0621	29574251	A	C
1	s70733.1	48.1215	29645473	G	A
1	s43731.1	48.2184	29761674	A	G
1	OAR1_29821208.1	48.2681	29821208	A	G
1	OAR1_29872607.1	48.311	29872607	A	C
1	s32583.1	48.3339	29900091	A	G
1	OAR1_30001452.1	48.5121	30001452	A	C
1	s24782.1	48.6482	30064236	A	C
1	s25724.1	48.7214	30107379	A	G
1	OAR1_30154789.1	48.7837	30154789	C	A
1	OAR1_30207692.1	48.8537	30207692	A	G
1	s36900.1	48.8952	30234779	A	C
1	OAR1_30241364.1	48.9053	30241364	A	T
1	OAR1_30320883.1	49.0272	30320883	A	G
1	s34112.1	49.0653	30345758	C	A
1	OAR1_30397578.1	49.1448	30397578	G	A
1	OAR1_30457351.1	49.2364	30457351	C	A
1	s11621.1	49.8405	30745311	A	G
1	OAR1_30798950.1	50.0727	30798950	G	A
1	OAR1_30877408.1	50.4124	30877408	A	C
1	s15443.1	50.9731	31006930	A	G
1	OAR1_31068766.1	51.2407	31068766	A	G
1	OAR1_31076790.1	51.2755	31076790	G	A
1	OAR1_31126491.1	51.4906	31126491	A	G
1	s42235.1	51.74	31191310	A	G
1	s74273.1	51.74	31243354	A	G
1	OAR1_31319029.1	51.7475	31319029	A	G
1	s19645.1	51.7545	31377727	A	G
1	OAR1_31385712.1	51.7555	31385712	C	A
1	OAR1_31410797.1	51.7585	31410797	A	C
1	OAR1_31470501.1	51.7657	31470501	G	A
1	OAR1_31497808.1	51.7689	31497808	G	A
1	OAR1_31693459.1	51.7924	31693459	A	C
1	OAR1_31750547_X.1	51.7993	31750547	G	A
1	OAR1_31791056.1	51.8041	31791056	G	A
1	s57286.1	51.83	31854671	A	G
1	OAR1_31872926.1	51.8549	31872926	G	A
1	OAR1_31915752.1	51.9135	31915752	A	G
1	s13326.1	51.9896	31971439	A	G
1	OAR1_32040848.1	52.0845	32040848	C	A
1	OAR1_32169633.1	52.1971	32169633	G	A
1	OAR1_32201653.1	52.2196	32201653	G	A
1	s20982.1	52.298	32313144	A	C
1	OAR1_32336568.1	52.3144	32336568	A	G
1	s45780.1	52.3652	32408819	A	G
1	OAR1_32448869.1	52.3934	32448869	A	G
1	s09556.1	52.4469	32524985	A	G
1	OAR1_32552631.1	52.4663	32552631	A	G
1	s71991.1	52.5396	32656978	C	A
1	s48022.1	52.5842	32720338	G	A
1	s23738.1	52.6204	32771910	C	A
1	s12059.1	52.6444	32806025	G	A
1	s54055.1	52.659	32826785	A	G
1	OAR1_32866715.1	52.6871	32866715	A	C
1	OAR1_32906689.1	52.7152	32906689	A	C
1	s70438.1	52.748	32953404	G	A
1	OAR1_33043220.1	52.8111	33043220	G	A
1	s65440.1	52.8368	33079734	A	C
1	s66067.1	52.8635	33117814	G	A
1	s52869.1	52.9196	33197486	C	A
1	s35788.1	52.9582	33252544	G	A
1	OAR1_33287572.1	52.9829	33287572	C	A
1	OAR1_33323393.1	53.008	33323393	A	G
1	OAR1_33359684_X.1	53.0335	33359684	A	G
1	OAR1_33393829.1	53.0575	33393829	A	G
1	s50290.1	53.1021	33457200	A	G
1	s59842.1	53.1211	33484257	G	A
1	OAR1_33511295.1	53.1401	33511295	G	A
1	OAR1_33544806.1	53.1637	33544806	A	C
1	s51949.1	53.2088	33609034	A	C
1	OAR1_33644654.1	53.2338	33644654	A	G
1	OAR1_33752813.1	53.3099	33752813	G	A
1	OAR1_33864798.1	53.5481	33864798	G	C
1	OAR1_33948233.1	53.7992	33948233	A	G
1	OAR1_34027998.1	54.0393	34027998	G	A
1	OAR1_34041305.1	54.0793	34041305	A	G
1	s26829.1	54.2505	34098174	G	A
1	OAR1_34153975.1	54.4414	34153975	A	G
1	s11900.1	54.5797	34189532	G	A
1	s40404.1	54.732	34228669	A	G
1	s15094.1	54.9768	34291587	A	G
1	s45674.1	55.2119	34352024	A	C
1	OAR1_34451730.1	55.5433	34451730	A	G
1	s32858.1	55.5811	34502668	A	C
1	OAR1_34571240.1	55.632	34571240	G	A
1	OAR1_34595582.1	55.6501	34595582	G	A
1	s50085.1	55.7368	34712537	G	A
1	OAR1_34737700.1	55.7555	34737700	A	G
1	OAR1_34814178.1	55.8122	34814178	G	A
1	OAR1_34823051.1	55.8188	34823051	A	G
1	OAR1_34876908.1	55.8588	34876908	A	G
1	s48655.1	55.9088	35002520	A	G
1	OAR1_35059392.1	56.08	35059392	G	A
1	OAR1_35419260.1	56.147	35419260	A	G
1	OAR1_35606506.1	56.2061	35606506	C	A
1	OAR1_35680080.1	56.2294	35680080	A	G
1	OAR1_35762815.1	56.2555	35762815	G	A
1	OAR1_35774685.1	56.2593	35774685	G	A
1	OAR1_35826022.1	56.2755	35826022	A	G
1	OAR1_35866895_X.1	56.2884	35866895	G	A
1	OAR1_35880392.1	56.2927	35880392	A	G
1	OAR1_35929107.1	56.3081	35929107	A	G
1	OAR1_35949478.1	56.3145	35949478	G	A
1	OAR1_36005563_X.1	56.3918	36005563	C	A
1	s71554.1	56.4619	36043228	G	A
1	OAR1_36080883.1	56.5319	36080883	G	A
1	s75656.1	56.6477	36143180	A	G
1	OAR1_36193466.1	56.7412	36193466	A	C
1	OAR1_36249180_X.1	56.8448	36249180	G	A
1	OAR1_36268411.1	56.8806	36268411	A	G
1	OAR1_36581483.1	57.4628	36581483	G	A
1	OAR1_36621076.1	57.5364	36621076	A	G
1	s47685.1	57.6439	36678870	A	G
1	OAR1_36734806.1	57.7479	36734806	G	A
1	s21447.1	57.8687	36799785	G	A
1	OAR1_36827621.1	57.9205	36827621	G	A
1	OAR1_36892031.1	57.95	36892031	G	A
1	OAR1_36944451.1	57.95	36944451	C	G
1	OAR1_37049145.1	57.95	37049145	A	G
1	OAR1_37143987.1	57.95	37143987	G	A
1	s01842.1	58.07	37276815	A	G
1	OAR1_37282541.1	58.0808	37282541	G	A
1	s48148.1	58.3402	37345134	A	G
1	OAR1_37360072.1	58.4021	37360072	G	A
1	s30526.1	58.6125	37410833	A	G
1	s24450.1	58.8534	37498273	A	G
1	OAR1_37557999.1	59.0054	37557999	G	A
1	OAR1_37820087.1	59.6724	37820087	G	A
1	OAR1_37868706.1	59.7961	37868706	G	A
1	OAR1_37951202.1	60.0061	37951202	A	G
1	OAR1_37970060.1	60.0541	37970060	A	G
1	OAR1_38005791.1	60.1431	38005791	G	A
1	s15031.1	60.6609	38336154	G	A
1	s13613.1	60.672	38343038	A	G
1	OAR1_38366696.1	60.7099	38366696	G	A
1	OAR1_38393616.1	60.753	38393616	A	G
1	OAR1_38526208.1	60.9654	38526208	A	G
1	OAR1_38551279.1	61.0055	38551279	G	A
1	OAR1_38581202.1	61.0535	38581202	G	A
1	OAR1_38627380.1	61.1275	38627380	G	A
1	OAR1_38686643.1	61.2224	38686643	G	A
1	OAR1_38783627.1	61.3777	38783627	G	A
1	OAR1_38872562.1	61.5202	38872562	G	A
1	OAR1_38970455.1	61.677	38970455	A	G
1	OAR1_39054176.1	61.8111	39054176	A	G
1	OAR1_39106935.1	61.8957	39106935	A	G
1	OAR1_39154871.1	61.9725	39154871	G	A
1	OAR1_39162234_X.1	61.9843	39162234	G	A
1	OAR1_39192533.1	62.0328	39192533	G	A
1	OAR1_39269616.1	62.1563	39269616	A	G
1	OAR1_39362302.1	62.3047	39362302	A	G
1	OAR1_39378088.1	62.33	39378088	G	A
1	OAR1_39492494.1	62.5133	39492494	A	G
1	OAR1_39502527.1	62.5294	39502527	A	G
1	OAR1_39518757.1	62.5554	39518757	A	G
1	OAR1_39540579.1	62.5903	39540579	A	G
1	OAR1_39566435.1	62.6318	39566435	G	C
1	OAR1_39674755.1	62.8053	39674755	G	A
1	OAR1_39725206.1	62.8861	39725206	G	A
1	OAR1_39806322.1	63.016	39806322	A	G
1	OAR1_39850200.1	63.0863	39850200	G	A
1	s06710.1	63.1767	39906618	A	G
1	s70539.1	63.2326	39941517	A	G
1	OAR1_39983102.1	63.2992	39983102	A	G
1	OAR1_40030112.1	63.3745	40030112	A	G
1	OAR1_40061890.1	63.4254	40061890	A	G
1	OAR1_40116778.1	63.5152	40116778	G	A
1	s33893.1	63.6714	40180141	A	G
1	s69959.1	63.7671	40218964	G	A
1	OAR1_40376821.1	64.1562	40376821	A	G
1	OAR1_40384708.1	64.1757	40384708	G	A
1	OAR1_40393522.1	64.1974	40393522	G	A
1	OAR1_40400919.1	64.2156	40400919	A	G
1	OAR1_40463470.1	64.3698	40463470	A	G
1	OAR1_40517497.1	64.503	40517497	G	A
1	s69444.1	64.5327	40529536	G	A
1	OAR1_40581620.1	64.6611	40581620	A	G
1	OAR1_40651944_X.1	64.8344	40651944	G	A
1	OAR1_40686911.1	64.9206	40686911	A	G
1	OAR1_40732785.1	65.0337	40732785	A	G
1	OAR1_40768615.1	65.1221	40768615	C	A
1	OAR1_40795862.1	65.1892	40795862	A	G
1	OAR1_40813548.1	65.2328	40813548	G	A
1	s72748.1	65.3434	40879742	A	G
1	OAR1_40975836.1	65.4352	40975836	A	G
1	OAR1_41004192.1	65.4624	41004192	A	G
1	OAR1_41047950.1	65.5042	41047950	A	G
1	s16767.1	65.5838	41131243	G	A
1	OAR1_41166835.1	65.6179	41166835	A	G
1	OAR1_41210828.1	65.6599	41210828	G	A
1	OAR1_41220308.1	65.669	41220308	G	A
1	OAR1_41306759.1	65.7517	41306759	G	A
1	s42543.1	65.7819	41346554	G	A
1	OAR1_41371451.1	65.7963	41371451	A	G
1	OAR1_41497208.1	65.8689	41497208	T	A
1	OAR1_41530331.1	65.87	41530331	A	G
1	OAR1_41568455.1	65.87	41568455	G	A
1	OAR1_41607999.1	65.8847	41607999	A	G
1	OAR1_41661218.1	65.9283	41661218	G	A
1	OAR1_41816754.1	66.0559	41816754	A	G
1	OAR1_41824180.1	66.0619	41824180	A	G
1	OAR1_41851018.1	66.0839	41851018	G	A
1	s30054.1	66.2238	42021593	A	G
1	OAR1_42038601.1	66.2377	42038601	C	A
1	OAR1_42065742.1	66.26	42065742	G	A
1	OAR1_42168539.1	66.3443	42168539	G	A
1	OAR1_42191539.1	66.3631	42191539	G	A
1	OAR1_42228129.1	66.3931	42228129	G	A
1	OAR1_42292919.1	66.44	42292919	C	G
1	s06846.1	66.44	42391240	C	A
1	OAR1_42478835.1	66.44	42478835	G	A
1	OAR1_42655563.1	66.5274	42655563	A	G
1	OAR1_42759185.1	66.613	42759185	A	G
1	OAR1_42809521.1	66.64	42809521	C	A
1	OAR1_42899127.1	66.6572	42899127	A	G
1	OAR1_42933481.1	66.6873	42933481	G	A
1	OAR1_42968648.1	66.718	42968648	A	G
1	OAR1_43022391.1	66.765	43022391	A	G
1	OAR1_43042460.1	66.7826	43042460	G	A
1	OAR1_43083702.1	66.8186	43083702	G	A
1	OAR1_43124870.1	66.8546	43124870	A	G
1	s73145.1	66.8886	43163733	G	A
1	OAR1_43197562.1	66.9182	43197562	A	G
1	OAR1_43274517.1	66.9855	43274517	A	C
1	OAR1_43323062.1	67.0279	43323062	G	A
1	OAR1_43407936.1	67.1021	43407936	G	A
1	OAR1_43448305.1	67.1374	43448305	A	G
1	OAR1_43483994.1	67.1686	43483994	G	A
1	OAR1_43591299.1	67.2625	43591299	A	G
1	OAR1_43609775.1	67.2786	43609775	A	G
1	OAR1_43868196.1	67.5046	43868196	C	A
1	s54617.1	67.5832	43958056	G	A
1	OAR1_43994216.1	67.6148	43994216	A	G
1	OAR1_44090814.1	67.6993	44090814	A	G
1	s54796.1	67.7541	44153575	A	G
1	OAR1_44185492.1	67.7821	44185492	G	A
1	OAR1_44241542.1	67.8311	44241542	G	A
1	s04347.1	67.9485	44342676	G	A
1	OAR1_44413743.1	68.047	44413743	G	A
1	s00418.1	68.1484	44486955	G	A
1	s33077.1	68.2607	44567958	A	C
1	s49519.1	68.3249	44614279	A	G
1	OAR1_44681265.1	68.4177	44681265	A	G
1	OAR1_44780695.1	68.5555	44780695	A	G
1	OAR1_44848802.1	68.6499	44848802	A	G
1	s58926.1	68.774	44938325	G	A
1	s17842.1	68.8251	44975195	G	A
1	OAR1_45014772.1	68.88	45014772	A	G
1	OAR1_45043922.1	68.9	45043922	G	A
1	OAR1_45270297.1	68.9	45270297	G	A
1	OAR1_45327694.1	68.9	45327694	A	C
1	OAR1_45428149.1	68.9	45428149	G	A
1	OAR1_45507542.1	68.9	45507542	A	G
1	OAR1_45559516.1	68.9	45559516	G	A
1	OAR1_45679268.1	68.9	45679268	G	A
1	OAR1_45752051.1	68.9	45752051	A	G
1	OAR1_45788763.1	68.9	45788763	A	G
1	OAR1_45835401.1	68.9	45835401	G	A
1	OAR1_45896510.1	68.9	45896510	T	A
1	OAR1_46015898.1	68.9	46015898	G	A
1	OAR1_46055595.1	68.9	46055595	A	G
1	OAR1_46289114.1	68.9	46289114	C	A
1	OAR1_46324129.1	68.9	46324129	G	A
1	OAR1_46385796.1	68.9	46385796	G	A
1	OAR1_46417199_X.1	68.9	46417199	A	G
1	OAR1_46456653.1	68.9	46456653	G	A
1	OAR1_46489104.1	68.9	46489104	A	C
1	OAR1_46497525.1	68.9	46497525	A	G
1	OAR1_46640007.1	68.9	46640007	G	A
1	OAR1_46676235.1	68.9	46676235	G	A
1	s06021.1	68.9999	46773172	A	G
1	OAR1_46854842.1	69.1215	46854842	C	A
1	OAR1_46879504.1	69.1582	46879504	G	A
1	OAR1_46890376.1	69.1744	46890376	G	A
1	OAR1_46934368.1	69.2398	46934368	G	C
1	OAR1_47033695_X.1	69.3876	47033695	G	A
1	OAR1_47087569.1	69.4678	47087569	A	G
1	OAR1_47140392.1	69.5464	47140392	A	C
1	OAR1_47194601.1	69.6271	47194601	G	A
1	s28129.1	69.7112	47251099	C	A
1	OAR1_47291615.1	69.7715	47291615	A	C
1	OAR1_47348433.1	69.856	47348433	G	A
1	OAR1_47377110.1	69.8987	47377110	G	A
1	OAR1_47449016.1	70.0057	47449016	A	C
1	OAR1_47495026.1	70.0742	47495026	G	A
1	OAR1_47578504.1	70.1984	47578504	A	G
1	OAR1_47597386.1	70.2265	47597386	A	G
1	OAR1_47719852.1	70.4344	47719852	A	G
1	OAR1_47862668.1	70.8003	47862668	A	G
1	OAR1_47912038.1	70.9268	47912038	C	A
1	OAR1_47955876.1	71.0391	47955876	A	G
1	OAR1_47969746.1	71.0746	47969746	A	G
1	s33659.1	71.2128	48023678	G	A
1	OAR1_48175544.1	71.3709	48175544	G	A
1	OAR1_48213459.1	71.3961	48213459	G	A
1	OAR1_48277895.1	71.4389	48277895	G	A
1	OAR1_48311255.1	71.4611	48311255	A	G
1	OAR1_48373831.1	71.5027	48373831	G	A
1	s51267.1	71.5992	48518941	G	A
1	OAR1_48547376.1	71.6133	48547376	G	A
1	OAR1_48599629.1	71.6277	48599629	A	G
1	OAR1_48647695.1	71.6409	48647695	A	C
1	OAR1_48683893.1	71.6509	48683893	G	A
1	OAR1_48720750.1	71.661	48720750	G	A
1	s14904.1	71.6724	48761914	A	G
1	s25087.1	71.6804	48791058	C	A
1	OAR1_48858120.1	71.6988	48858120	A	G
1	OAR1_48901255.1	71.7107	48901255	A	G
1	s73242.1	71.7191	48931768	G	A
1	OAR1_48960585.1	71.727	48960585	G	A
1	OAR1_48995273.1	71.7366	48995273	G	A
1	OAR1_49032119.1	71.7467	49032119	A	G
1	OAR1_49079223.1	71.7597	49079223	A	G
1	s55284.1	71.7806	49155469	A	G
1	s68890.1	71.7955	49209359	A	G
1	OAR1_49281958.1	71.8154	49281958	A	G
1	OAR1_49294129.1	71.8188	49294129	G	A
1	OAR1_49317310.1	71.8252	49317310	G	A
1	OAR1_49378253.1	71.8419	49378253	A	G
1	OAR1_49456350.1	71.8634	49456350	A	G
1	OAR1_49492036.1	71.8732	49492036	G	A
1	OAR1_49545500_X.1	71.8879	49545500	A	G
1	OAR1_49553224.1	71.8901	49553224	G	A
1	OAR1_49634137.1	71.9123	49634137	G	A
1	s38356.1	71.9736	49856688	A	C
1	OAR1_50137413.1	72.05	50137413	A	G
1	OAR1_50166131.1	72.05	50166131	A	G
1	OAR1_50219468.1	72.05	50219468	A	G
1	OAR1_50246968.1	72.05	50246968	A	G
1	OAR1_50287726.1	72.05	50287726	C	A
1	OAR1_50348647.1	72.05	50348647	G	A
1	OAR1_50383125.1	72.05	50383125	A	C
1	OAR1_50400193.1	72.05	50400193	C	A
1	OAR1_50511061.1	72.05	50511061	C	A
1	OAR1_50528543.1	72.0541	50528543	A	G
1	OAR1_50614635.1	72.1184	50614635	A	G
1	OAR1_50682135.1	72.1689	50682135	A	G
1	OAR1_50742248.1	72.2138	50742248	A	C
1	OAR1_50971080.1	72.3848	50971080	G	A
1	OAR1_51158880.1	72.42	51158880	C	G
1	OAR1_51226693.1	72.42	51226693	G	A
1	s05689.1	72.42	51280496	A	G
1	OAR1_51307088.1	72.42	51307088	G	A
1	OAR1_51355390.1	72.42	51355390	A	G
1	OAR1_51459020_X.1	72.42	51459020	G	A
1	OAR1_51516785.1	72.427	51516785	C	A
1	OAR1_51781186.1	72.4978	51781186	G	A
1	OAR1_51821448.1	72.5086	51821448	A	G
1	OAR1_51833033.1	72.5118	51833033	A	G
1	OAR1_52048533.1	72.55	52048533	A	G
1	OAR1_52085279.1	72.55	52085279	G	A
1	OAR1_52263906.1	72.55	52263906	A	G
1	OAR1_52347468.1	72.55	52347468	G	A
1	OAR1_52374321.1	72.55	52374321	A	G
1	OAR1_52398580.1	72.55	52398580	G	A
1	OAR1_52460849.1	72.55	52460849	A	G
1	OAR1_52518679.1	72.5792	52518679	A	G
1	OAR1_52559106.1	72.6272	52559106	G	A
1	OAR1_52607477.1	72.6846	52607477	G	A
1	OAR1_52744886.1	72.8478	52744886	A	G
1	OAR1_52767848.1	72.875	52767848	A	G
1	OAR1_52908583.1	73.0421	52908583	G	A
1	OAR1_52967048_X.1	73.1115	52967048	G	A
1	OAR1_53013277.1	73.1664	53013277	C	G
1	OAR1_53075335.1	73.24	53075335	A	C
1	OAR1_53100587.1	73.27	53100587	G	A
1	OAR1_53280983.1	73.4842	53280983	G	A
1	OAR1_53401053.1	73.6267	53401053	C	A
1	s20612.1	73.868	53593432	A	G
1	s03901.1	74.0413	53672087	G	A
1	OAR1_53726695.1	74.1616	53726695	A	G
1	OAR1_53811180.1	74.3478	53811180	G	A
1	OAR1_53930788.1	74.6113	53930788	G	A
1	OAR1_53955787.1	74.6664	53955787	G	A
1	OAR1_54008767.1	74.7831	54008767	A	G
1	s68160.1	74.9141	54068213	G	A
1	s61191.1	75.2045	54200320	G	A
1	s62361.1	75.2566	54224042	G	A
1	OAR1_54229566.1	75.2687	54229566	G	A
1	s70485.1	75.4497	54311980	C	A
1	OAR1_54350679.1	75.5347	54350679	A	G
1	s71757.1	75.611	54385421	A	G
1	OAR1_54397975.1	75.6385	54397975	A	G
1	OAR1_54459161.1	75.7729	54459161	G	A
1	OAR1_54495204.1	75.852	54495204	G	A
1	OAR1_54721896.1	76.3498	54721896	C	A
1	OAR1_54747951.1	76.4071	54747951	A	G
1	OAR1_54796405.1	76.5135	54796405	A	G
1	s11882.1	76.7157	54888519	G	A
1	OAR1_54955557.1	76.8629	54955557	A	G
1	OAR1_54989563.1	76.9376	54989563	G	A
1	OAR1_54997728.1	76.9556	54997728	C	A
1	s58993.1	77.1343	55079142	G	A
1	s10696.1	77.15	55162668	G	A
1	OAR1_55194024.1	77.15	55194024	G	A
1	OAR1_55300202.1	77.2344	55300202	A	G
1	OAR1_55655089.1	77.7273	55655089	C	A
1	s74338.1	77.73	55684112	A	G
1	OAR1_55707992_X.1	77.73	55707992	A	G
1	OAR1_55749530.1	77.73	55749530	G	A
1	s05776.1	77.7345	55792533	C	A
1	OAR1_55820164.1	77.747	55820164	A	G
1	OAR1_55869497.1	77.7694	55869497	G	A
1	s17708.1	77.7992	55935153	C	A
1	OAR1_55965072.1	77.8127	55965072	A	G
1	OAR1_56099906.1	77.8739	56099906	C	A
1	OAR1_56112073.1	77.8794	56112073	G	A
1	OAR1_56190988.1	77.9152	56190988	G	A
1	OAR1_56211697.1	77.9246	56211697	C	G
1	OAR1_56266714.1	77.9496	56266714	G	A
1	OAR1_56300095.1	77.9647	56300095	G	A
1	OAR1_56306680.1	77.9677	56306680	G	A
1	OAR1_56372435.1	77.9975	56372435	G	A
1	OAR1_56433278.1	78.0251	56433278	A	G
1	OAR1_56507935.1	78.1842	56507935	A	G
1	OAR1_56549471.1	78.3272	56549471	A	G
1	s52219.1	78.6875	56654200	G	A
1	OAR1_56685682.1	78.7958	56685682	C	A
1	s73207.1	79.1279	56782211	G	A
1	OAR1_57075579.1	79.8874	57075579	A	C
1	OAR1_57519742.1	80.9	57519742	A	G
1	OAR1_57568179.1	80.9	57568179	A	G
1	DU395740_415.1	80.9	57628403	C	A
1	s26674.1	80.9445	57669036	A	G
1	OAR1_57729403.1	81.0609	57729403	G	A
1	OAR1_57786513.1	81.1711	57786513	A	G
1	OAR1_57838218.1	81.2708	57838218	A	G
1	OAR1_57941516.1	81.4701	57941516	A	G
1	s35436.1	81.6625	58041228	A	G
1	OAR1_58076698.1	81.7309	58076698	C	A
1	OAR1_58146474.1	81.8655	58146474	A	G
1	OAR1_58337978.1	82.2055	58337978	G	A
1	OAR1_58380865.1	82.2438	58380865	G	A
1	OAR1_58471290.1	82.3247	58471290	G	A
1	OAR1_58557145.1	82.38	58557145	G	A
1	OAR1_58591484.1	82.4017	58591484	A	G
1	OAR1_58627940.1	82.4781	58627940	G	A
1	s19824.1	82.6153	58691477	A	G
1	OAR1_58746085.1	82.7407	58746085	A	C
1	OAR1_58778285.1	82.8146	58778285	G	A
1	OAR1_58824777_X.1	82.9213	58824777	G	A
1	OAR1_58842022.1	82.9609	58842022	G	A
1	OAR1_58938560.1	83.07	58938560	G	A
1	OAR1_58965035.1	83.07	58965035	G	A
1	OAR1_59008890.1	83.07	59008890	A	G
1	OAR1_59033021.1	83.07	59033021	C	A
1	OAR1_59062804.1	83.0815	59062804	C	A
1	OAR1_59116550.1	83.2331	59116550	G	A
1	OAR1_59144405.1	83.3116	59144405	A	G
1	s53539.1	83.571	59236367	A	G
1	OAR1_59316114.1	83.7959	59316114	C	A
1	OAR1_59376965.1	83.9675	59376965	A	G
1	s05724.1	84.0943	59421945	A	C
1	OAR1_59527140.1	84.377	59527140	G	C
1	OAR1_59661335.1	84.526	59661335	G	A
1	OAR1_59690900.1	84.6821	59690900	A	G
1	OAR1_59752385.1	85.0213	59752385	G	A
1	OAR1_59824227.1	85.0256	59824227	G	A
1	OAR1_59876165.1	85.0288	59876165	A	G
1	OAR1_59993498.1	85.0359	59993498	G	A
1	OAR1_60012212.1	85.037	60012212	A	G
1	OAR1_60063674.1	85.0401	60063674	G	A
1	OAR1_60169765.1	85.0466	60169765	G	A
1	OAR1_60233253.1	85.0535	60233253	A	G
1	OAR1_60267266.1	85.0707	60267266	A	G
1	OAR1_60303596.1	85.0892	60303596	C	A
1	OAR1_60385738.1	85.1308	60385738	G	A
1	OAR1_60457820.1	85.1674	60457820	A	G
1	OAR1_60477849.1	85.1775	60477849	G	A
1	OAR1_60573392.1	85.226	60573392	G	A
1	OAR1_60615981.1	85.2476	60615981	A	G
1	OAR1_60649800.1	85.2648	60649800	G	A
1	OAR1_60681744.1	85.281	60681744	A	C
1	OAR1_60716093.1	85.2984	60716093	A	C
1	OAR1_60750138.1	85.3156	60750138	C	A
1	OAR1_60787591.1	85.3346	60787591	C	A
1	OAR1_60831182.1	85.3568	60831182	A	G
1	OAR1_60838371.1	85.3604	60838371	A	G
1	OAR1_61145066.1	85.5419	61145066	G	A
1	OAR1_61335860.1	85.9544	61335860	G	A
1	OAR1_61353037.1	86.0466	61353037	A	C
1	OAR1_61456612.1	86.5108	61456612	C	A
1	OAR1_61493280.1	86.6676	61493280	A	G
1	OAR1_61538612_X.1	86.8615	61538612	A	G
1	OAR1_61632428.1	87.25	61632428	G	A
1	OAR1_61727500_X.1	87.4413	61727500	G	A
1	OAR1_61758118.1	87.5229	61758118	G	A
1	OAR1_61770918.1	87.5353	61770918	G	A
1	OAR1_61835787.1	87.5981	61835787	G	A
1	OAR1_61888956.1	87.6496	61888956	G	A
1	OAR1_61931829.1	87.6911	61931829	A	G
1	OAR1_61996477.1	87.7537	61996477	A	G
1	OAR1_62025108.1	87.7814	62025108	A	G
1	s51693.1	87.8576	62103842	A	G
1	OAR1_62133622.1	87.8864	62133622	A	G
1	OAR1_62185766.1	87.9369	62185766	A	G
1	s21653.1	87.9586	62208177	G	A
1	OAR1_62256077_X.1	88.005	62256077	G	A
1	OAR1_62296729.1	88.0443	62296729	C	A
1	OAR1_62343378.1	88.0895	62343378	A	G
1	OAR1_62377130.1	88.1219	62377130	C	A
1	s57947.1	88.1838	62451923	G	A
1	OAR1_62486992.1	88.2128	62486992	A	G
1	OAR1_62521467.1	88.2413	62521467	A	G
1	OAR1_62820524.1	88.4889	62820524	A	G
1	OAR1_62872234.1	88.5317	62872234	A	G
1	OAR1_63040872.1	88.6713	63040872	G	A
1	OAR1_63062950.1	88.6895	63062950	A	G
1	OAR1_63186311.1	88.9424	63186311	G	A
1	OAR1_63304759.1	89.2468	63304759	G	A
1	s26122.1	89.3752	63387446	G	A
1	s17248.1	89.4262	63429511	A	G
1	OAR1_63515541.1	89.5306	63515541	G	A
1	s48919.1	89.571	63548820	A	G
1	OAR1_63572898.1	89.6002	63572898	G	A
1	OAR1_63598486_X.1	89.6316	63598486	C	G
1	OAR1_63701137.1	89.7598	63701137	G	A
1	OAR1_63733686.1	89.8005	63733686	G	A
1	OAR1_63760945.1	89.8345	63760945	A	G
1	OAR1_63833709_X.1	89.9254	63833709	A	G
1	s12827.1	89.9926	63887495	C	A
1	s28841.1	90.0483	63932075	G	A
1	OAR1_64080780.1	90.2341	64080780	G	A
1	OAR1_64192254.1	90.3734	64192254	G	A
1	OAR1_64254293.1	90.4608	64254293	G	A
1	OAR1_64299133.1	90.5677	64299133	A	G
1	s26713.1	90.6667	64340606	A	G
1	OAR1_64395136.1	90.974	64395136	G	C
1	OAR1_64419013.1	91.1175	64419013	C	A
1	OAR1_64507132_X.1	91.2572	64507132	C	G
1	s68120.1	91.2943	64578140	G	A
1	OAR1_64635180.1	91.3241	64635180	A	G
1	s27275.1	91.3402	64666033	A	G
1	OAR1_64780959.1	91.4003	64780959	A	G
1	s27901.1	91.411	64801307	A	G
1	s74111.1	91.421	64820440	A	G
1	OAR1_64866878.1	91.4453	64866878	A	C
1	OAR1_64912605.1	91.4692	64912605	A	G
1	OAR1_64972060.1	91.5622	64972060	C	A
1	OAR1_65028926.1	91.6184	65028926	A	G
1	OAR1_65172267.1	91.6632	65172267	A	C
1	OAR1_65265541_X.1	91.6923	65265542	G	A
1	s66702.1	91.7631	65492395	C	A
1	OAR1_65513709.1	91.7698	65513709	A	G
1	s27037.1	91.8193	65628688	G	A
1	s35437.1	91.8332	65641804	G	A
1	OAR1_65702938.1	91.8978	65702938	A	G
1	OAR1_65815643.1	92.0169	65815643	A	C
1	OAR1_65876842.1	92.0816	65876842	A	G
1	s65887.1	92.1452	65937043	A	G
1	s57980.1	92.154	65945393	A	G
1	OAR1_65951652.1	92.1607	65951652	G	A
1	s24631.1	92.3437	66124879	A	G
1	OAR1_66156513.1	92.3771	66156513	A	G
1	OAR1_66164420.1	92.3855	66164420	G	A
1	OAR1_66213673.1	92.4376	66213673	G	A
1	DU521806_135.1	92.4792	66253062	G	A
1	OAR1_66298910.1	92.5276	66298910	G	A
1	OAR1_66412780.1	92.648	66412780	C	A
1	OAR1_66425911.1	92.6618	66425911	G	A
1	OAR1_66472888.1	92.7115	66472888	G	A
1	OAR1_66495276.1	92.7352	66495276	A	C
1	OAR1_66529236.1	92.771	66529236	A	G
1	OAR1_66620916.1	92.8679	66620916	A	C
1	OAR1_66650935.1	92.8996	66650935	G	A
1	OAR1_66802799.1	93.0729	66802799	G	A
1	OAR1_66843581.1	93.1434	66843581	A	G
1	s41112.1	93.2495	66904903	G	A
1	OAR1_66939672.1	93.3096	66939672	A	G
1	OAR1_67040197.1	93.4834	67040197	G	A
1	OAR1_67047421.1	93.4958	67047421	A	G
1	OAR1_67188917.1	93.7405	67188917	G	A
1	OAR1_67222677_X.1	93.7988	67222677	G	A
1	OAR1_67262164.1	93.8671	67262164	A	G
1	OAR1_67321113_X.1	93.969	67321113	A	G
1	OAR1_67365041.1	94.045	67365041	G	A
1	OAR1_67421568.1	94.1427	67421568	A	G
1	OAR1_67444780.1	94.1828	67444780	G	A
1	s03177.1	94.285	67503884	A	C
1	s27673.1	94.3412	67536393	A	G
1	OAR1_67572134.1	94.403	67572134	G	A
1	OAR1_67621360.1	94.4881	67621360	G	A
1	OAR1_67688894.1	94.6048	67688894	A	G
1	OAR1_67701468_X.1	94.6266	67701468	A	G
1	OAR1_67710995.1	94.6431	67710995	A	G
1	OAR1_67773451.1	94.751	67773451	G	A
1	OAR1_67815745.1	94.8242	67815745	A	G
1	s75469.1	94.9188	67870489	G	A
1	OAR1_67892911.1	94.9576	67892911	A	G
1	OAR1_67951620.1	94.99	67951620	A	G
1	OAR1_68070336.1	95.0743	68070336	A	G
1	OAR1_68115107.1	95.1577	68115107	A	G
1	OAR1_68303817_X.1	95.5092	68303817	G	A
1	s16610.1	96.0426	68590165	A	G
1	OAR1_68635821.1	96.1277	68635821	G	A
1	s57419.1	96.2357	68695587	G	A
1	s06844.1	96.2752	68729264	G	A
1	OAR1_68758775.1	96.3098	68758775	G	A
1	s02849.1	96.4974	68918632	G	A
1	OAR1_69029592.1	96.6276	69029592	G	A
1	OAR1_69092794.1	96.7018	69092794	G	A
1	OAR1_69101842.1	96.7124	69101842	A	G
1	OAR1_69142751.1	96.7604	69142751	G	C
1	s54235.1	96.8219	69195101	A	G
1	OAR1_69224190.1	96.8522	69224190	A	G
1	OAR1_69244286.1	96.8609	69244286	G	A
1	OAR1_69309059.1	96.8888	69309059	G	A
1	OAR1_69330312.1	96.8979	69330312	A	G
1	OAR1_69375814.1	96.9175	69375814	A	G
1	OAR1_69407228_X.1	96.9311	69407228	G	A
1	OAR1_69442509.1	96.9463	69442509	A	G
1	OAR1_70324188.1	97.6272	70324188	A	G
1	OAR1_70513087.1	97.72	70513087	A	G
1	OAR1_70591410.1	97.72	70591410	G	A
1	OAR1_70604619.1	97.72	70604619	A	G
1	OAR1_70683260.1	97.7282	70683260	A	G
1	OAR1_70764611.1	97.8361	70764611	G	A
1	s67240.1	97.9769	70870697	A	G
1	OAR1_70886689.1	97.9981	70886689	A	G
1	s16707.1	98.144	70996647	G	A
1	OAR1_71076363.1	98.2498	71076363	A	G
1	OAR1_71110534.1	98.2952	71110534	G	A
1	OAR1_71221992.1	98.4431	71221992	G	A
1	OAR1_71254279.1	98.4859	71254279	A	G
1	OAR1_71367342.1	98.6359	71367342	G	A
1	s09319.1	98.6796	71400275	G	A
1	OAR1_71455337.1	98.7452	71455337	A	G
1	OAR1_71477114.1	98.7712	71477114	G	A
1	OAR1_71521083.1	98.8235	71521083	G	A
1	OAR1_71579102.1	98.8926	71579102	A	G
1	OAR1_71610348.1	98.9299	71610348	A	G
1	s43910.1	98.9835	71655403	A	G
1	s15529.1	99.0289	71693520	G	A
1	OAR1_71742338.1	99.087	71742338	A	G
1	OAR1_71789985.1	99.1438	71789985	A	G
1	OAR1_71835815.1	99.1984	71835815	C	A
1	OAR1_71967991.1	99.3044	71967991	C	A
1	OAR1_71993896_X.1	99.3111	71993896	G	A
1	OAR1_72035677.1	99.322	72035677	G	A
1	OAR1_72099868.1	99.3388	72099868	G	A
1	OAR1_72149006.1	99.3516	72149006	A	G
1	OAR1_72272469.1	99.3837	72272469	A	G
1	OAR1_72364642.1	99.4077	72364642	A	G
1	OAR1_72471224.1	99.4355	72471224	A	C
1	OAR1_72502432_X.1	99.4436	72502432	G	A
1	OAR1_72537233.1	99.4527	72537233	G	A
1	s48830.1	99.4634	72578543	A	G
1	OAR1_72618599_X.1	99.4739	72618599	A	G
1	OAR1_72635280.1	99.4782	72635280	G	A
1	s19841.1	99.4989	72714607	G	A
1	s66349.1	99.5013	72723858	A	G
1	OAR1_72809819.1	99.5237	72809819	G	A
1	OAR1_72984979.1	99.5693	72984979	A	G
1	OAR1_73079598.1	99.594	73079598	C	A
1	OAR1_73136920.1	99.6089	73136920	C	A
1	OAR1_73149868.1	99.6123	73149868	G	A
1	OAR1_73166924.1	99.6167	73166924	A	G
1	OAR1_73281352.1	99.62	73281352	A	G
1	OAR1_73306625.1	99.62	73306625	G	A
1	OAR1_73366547.1	99.62	73366547	G	A
1	OAR1_73487891.1	99.62	73487891	A	G
1	OAR1_73583793.1	99.62	73583793	A	G
1	OAR1_73591836.1	99.62	73591836	A	G
1	OAR1_73599185.1	99.62	73599185	G	A
1	OAR1_73673800.1	99.62	73673800	A	C
1	OAR1_73739699.1	99.62	73739699	A	G
1	OAR1_73783528.1	99.62	73783528	A	G
1	OAR1_73804032.1	99.62	73804032	A	G
1	OAR1_73900697.1	99.62	73900697	A	G
1	OAR1_73950077.1	99.62	73950077	A	G
1	OAR1_74015424.1	99.6276	74015424	A	G
1	OAR1_74065628.1	99.6559	74065628	G	A
1	OAR1_74168866.1	99.7141	74168866	A	G
1	OAR1_74222611.1	99.7444	74222611	A	G
1	OAR1_74269595.1	99.7708	74269595	A	C
1	OAR1_74296965.1	99.7863	74296965	A	G
1	DU351298_316.1	99.8202	74357198	A	C
1	OAR1_74412073.1	99.8512	74412073	G	A
1	OAR1_74421103.1	99.8563	74421103	T	A
1	OAR1_74545077.1	99.9261	74545077	G	A
1	s19318.1	99.9624	74609460	G	A
1	s05498.1	100.013	74698979	C	A
1	s72471.1	100.049	74762610	C	G
1	s03807.1	100.1	74853565	A	C
1	s62725.1	100.124	74895655	A	G
1	s52589.1	100.152	74948128	G	A
1	OAR1_75006164.1	100.183	75006164	G	A
1	OAR1_75041734.1	100.202	75041734	A	G
1	s36857.1	100.225	75085887	A	G
1	s45673.1	100.231	75095814	A	G
1	s33679.1	100.279	75186253	G	A
1	s18898.1	100.343	75305423	G	A
1	OAR1_75348360.1	100.366	75348360	A	G
1	OAR1_75402268.1	100.395	75402268	G	A
1	OAR1_75451234.1	100.421	75451234	A	G
1	OAR1_75509335.1	100.453	75509335	C	A
1	OAR1_75553490.1	100.48	75553490	A	G
1	OAR1_75653189.1	100.541	75653189	G	A
1	s11889.1	100.689	75753496	A	G
1	OAR1_75790685.1	100.744	75790685	A	G
1	s01041.1	100.827	75846931	A	G
1	s39409.1	100.932	75918002	G	A
1	s12060.1	101.011	75971485	A	G
1	s74667.1	101.103	76034212	A	G
1	OAR1_76085236.1	101.179	76085236	G	A
1	s48049.1	101.205	76102653	G	A
1	OAR1_76111336.1	101.217	76111336	G	A
1	OAR1_76172248.1	101.307	76172248	A	C
1	OAR1_76290283.1	101.481	76290283	G	A
1	s09749.1	101.498	76301148	G	A
1	s43016.1	101.567	76348351	G	A
1	OAR1_76413990.1	101.664	76413990	A	G
1	OAR1_76463728.1	101.737	76463728	G	A
1	OAR1_76509296.1	101.805	76509296	C	A
1	OAR1_76588267.1	101.921	76588267	G	A
1	s52630.1	101.983	76630204	A	C
1	OAR1_76692603.1	102.075	76692603	G	A
1	OAR1_76705673.1	102.094	76705673	A	G
1	OAR1_76777710.1	102.201	76777710	G	A
1	OAR1_76803512.1	102.239	76803512	A	G
1	OAR1_76933661.1	102.431	76933661	A	G
1	OAR1_77014835.1	102.551	77014835	A	G
1	OAR1_77026349.1	102.568	77026349	G	A
1	OAR1_77069506.1	102.632	77069506	A	G
1	OAR1_77147307.1	102.746	77147307	A	G
1	OAR1_77194102.1	102.815	77194102	G	A
1	s25340.1	102.936	77296576	G	A
1	OAR1_77317272.1	102.947	77317272	C	A
1	OAR1_77400641.1	102.991	77400641	G	A
1	OAR1_77436037.1	103.009	77436037	A	G
1	OAR1_77457032.1	103.02	77457032	G	A
1	OAR1_77478775.1	103.032	77478775	G	A
1	OAR1_77541835.1	103.065	77541835	G	A
1	OAR1_77585310.1	103.087	77585310	G	A
1	OAR1_77610483.1	103.1	77610483	A	G
1	OAR1_77619553.1	103.105	77619553	A	G
1	s51599.1	103.142	77689936	A	G
1	OAR1_77720985.1	103.158	77720985	A	G
1	OAR1_77772595.1	103.185	77772595	G	A
1	OAR1_77802209.1	103.201	77802209	G	A
1	s29884.1	103.23	77864332	G	A
1	OAR1_77993538.1	103.23	77993538	A	G
1	OAR1_78003800.1	103.23	78003800	G	A
1	OAR1_78062139.1	103.23	78062139	G	A
1	OAR1_78179789.1	103.23	78179789	A	G
1	OAR1_78275547.1	103.23	78275547	A	G
1	OAR1_78284069.1	103.23	78284069	A	G
1	OAR1_78344284.1	103.23	78344284	C	A
1	OAR1_78409024.1	103.248	78409024	A	G
1	OAR1_78460269.1	103.281	78460269	A	G
1	OAR1_78515232.1	103.317	78515232	C	A
1	s68272.1	103.399	78644022	A	C
1	OAR1_78710993.1	103.43	78710993	G	A
1	OAR1_78756638.1	103.43	78756638	C	A
1	OAR1_78793387_X.1	103.459	78793387	A	G
1	OAR1_78821366.1	103.48	78821366	A	G
1	OAR1_78868061.1	103.516	78868061	A	G
1	OAR1_78899290.1	103.54	78899290	A	G
1	OAR1_78960505_X.1	103.588	78960505	A	G
1	OAR1_78979258.1	103.603	78979258	G	A
1	OAR1_79030618.1	103.642	79030618	G	C
1	OAR1_79060603.1	103.666	79060603	C	A
1	OAR1_79142933.1	103.729	79142933	A	G
1	OAR1_79209789.1	103.781	79209789	A	G
1	OAR1_79249196.1	103.812	79249196	G	A
1	OAR1_79290834.1	103.899	79290834	C	A
1	OAR1_79329200_X.1	103.998	79329200	G	A
1	OAR1_79381781.1	104.133	79381781	A	G
1	OAR1_79446392.1	104.299	79446392	G	A
1	OAR1_79491223.1	104.309	79491223	C	A
1	OAR1_79518018.1	104.314	79518018	A	C
1	OAR1_79590680.1	104.329	79590680	A	C
1	OAR1_79619162.1	104.335	79619162	A	G
1	OAR1_79655006_X.1	104.342	79655006	G	A
1	OAR1_79688436.1	104.349	79688436	G	A
1	OAR1_79775846.1	104.382	79775846	A	G
1	OAR1_79819261.1	104.411	79819261	G	A
1	OAR1_79908508.1	104.469	79908508	A	G
1	s12028.1	104.491	79941241	G	A
1	OAR1_80034351.1	104.552	80034351	A	C
1	OAR1_80065806.1	104.572	80065806	G	A
1	s55899.1	104.607	80119112	C	A
1	OAR1_80140712.1	104.621	80140712	A	G
1	OAR1_80169683.1	104.64	80169683	G	A
1	s42905.1	104.677	80226055	A	G
1	OAR1_80279268.1	104.712	80279268	A	G
1	OAR1_80338579.1	104.751	80338579	G	A
1	OAR1_80368366.1	104.771	80368366	A	C
1	OAR1_80408527.1	104.797	80408527	A	C
1	OAR1_80423494.1	104.807	80423494	A	G
1	OAR1_80470262.1	104.837	80470262	A	G
1	OAR1_80490167.1	104.85	80490167	C	A
1	OAR1_80547642.1	104.888	80547642	A	C
1	s66736.1	104.961	80658129	G	A
1	s74470.1	105.048	80791157	A	G
1	OAR1_80836598.1	105.078	80836598	A	G
1	OAR1_80897560.1	105.118	80897560	A	G
1	OAR1_80941940.1	105.147	80941940	A	G
1	OAR1_80975486.1	105.197	80975486	G	A
1	OAR1_81010882.1	105.255	81010882	A	G
1	OAR1_81125140.1	105.479	81125140	G	A
1	OAR1_81160492.1	105.554	81160492	G	A
1	s43247.1	105.688	81223399	G	A
1	OAR1_81288184.1	105.825	81288184	G	A
1	OAR1_81314728.1	105.882	81314728	A	C
1	OAR1_81369376.1	105.998	81369376	A	G
1	s43262.1	106.023	81381590	A	G
1	OAR1_81421530.1	106.108	81421530	A	G
1	OAR1_81453876.1	106.177	81453876	A	G
1	OAR1_81508823.1	106.293	81508823	A	G
1	OAR1_81524696.1	106.327	81524696	G	A
1	OAR1_81533009.1	106.345	81533009	A	G
1	OAR1_81623863.1	106.537	81623863	G	A
1	OAR1_81673930.1	106.644	81673930	G	A
1	OAR1_81679574.1	106.656	81679574	A	C
1	OAR1_81699780.1	106.699	81699780	T	A
1	OAR1_81755877.1	106.818	81755877	G	A
1	OAR1_81833793.1	106.894	81833793	C	A
1	OAR1_81868201.1	106.918	81868201	G	A
1	OAR1_81888444.1	106.932	81888444	C	A
1	OAR1_81920870.1	106.955	81920870	G	A
1	OAR1_82011046.1	107.028	82011046	A	G
1	OAR1_82021326.1	107.039	82021326	A	G
1	OAR1_82027070.1	107.046	82027070	G	A
1	OAR1_82047913.1	107.069	82047913	C	A
1	OAR1_82189789.1	107.16	82189789	G	A
1	s06076.1	107.16	82229632	A	G
1	OAR1_82314549.1	107.16	82314549	A	G
1	s66850.1	107.16	82374457	A	G
1	s47439.1	107.16	82395902	A	G
1	OAR1_82408795.1	107.16	82408795	G	A
1	OAR1_82549525.1	107.177	82549525	G	A
1	OAR1_82564043.1	107.204	82564043	G	A
1	OAR1_82626126.1	107.321	82626126	G	A
1	OAR1_82696488.1	107.405	82696488	G	A
1	OAR1_82753969.1	107.437	82753969	G	A
1	OAR1_82785441.1	107.454	82785441	G	A
1	OAR1_82837656.1	107.484	82837656	A	C
1	OAR1_82882381.1	107.513	82882381	G	A
1	s71563.1	107.561	82937357	G	A
1	s51517.1	107.605	82988570	G	A
1	OAR1_83030838.1	107.642	83030838	A	G
1	OAR1_83062340.1	107.92	83062340	C	A
1	OAR1_83099190.1	107.92	83099190	A	G
1	OAR1_83132511.1	107.92	83132511	A	G
1	s60109.1	107.92	83167804	G	A
1	OAR1_83216080.1	107.92	83216080	A	G
1	OAR1_83351599_X.1	107.957	83351599	G	A
1	OAR1_83459803.1	107.991	83459803	G	A
1	OAR1_83502811.1	108.004	83502811	C	A
1	s28800.1	108.026	83573304	A	G
1	OAR1_83602846.1	108.036	83602846	G	A
1	OAR1_83667583.1	108.056	83667583	G	A
1	OAR1_83683955.1	108.061	83683955	A	G
1	OAR1_83737754.1	108.078	83737754	G	A
1	OAR1_83751793.1	108.082	83751793	G	A
1	OAR1_83812447.1	108.101	83812447	G	A
1	OAR1_83872175.1	108.12	83872175	G	A
1	OAR1_83878522.1	108.122	83878522	A	G
1	OAR1_83939299.1	108.141	83939299	G	A
1	OAR1_83979617.1	108.153	83979617	G	A
1	OAR1_84034525.1	108.171	84034525	G	A
1	OAR1_84053375.1	108.177	84053375	G	A
1	OAR1_84093727.1	108.189	84093727	C	A
1	OAR1_84141424.1	108.204	84141424	A	C
1	OAR1_84193337.1	108.22	84193337	G	A
1	OAR1_84288805.1	108.25	84288805	A	G
1	OAR1_84322183.1	108.26	84322183	A	G
1	OAR1_84380895.1	108.279	84380895	C	A
1	OAR1_84429477.1	108.294	84429477	G	A
1	s72345.1	108.299	84446964	A	G
1	OAR1_84466659.1	108.306	84466659	G	A
1	OAR1_84537230.1	108.328	84537230	A	G
1	OAR1_84543547.1	108.33	84543547	A	G
1	s65352.1	108.361	84615958	A	G
1	OAR1_84653316.1	108.415	84653316	A	G
1	OAR1_84684776.1	108.461	84684776	G	A
1	OAR1_84711156.1	108.5	84711156	A	C
1	OAR1_84802337.1	108.632	84802337	A	G
1	OAR1_84838720.1	108.685	84838720	G	A
1	OAR1_84872548.1	108.735	84872548	A	G
1	OAR1_85050388.1	108.993	85050388	A	G
1	OAR1_85153118.1	109.143	85153118	A	G
1	OAR1_85227163.1	109.251	85227163	G	A
1	OAR1_85261298.1	109.301	85261298	C	G
1	OAR1_85439978.1	109.561	85439978	G	A
1	OAR1_85553958.1	109.727	85553958	A	G
1	OAR1_85599941.1	109.794	85599941	G	A
1	OAR1_85644099.1	109.858	85644099	A	C
1	OAR1_85650609.1	109.867	85650609	G	A
1	s23429.1	109.98	85728159	G	A
1	OAR1_85757153_X.1	110	85757153	G	A
1	s63495.1	110.053	85904169	A	C
1	OAR1_85928070.1	110.074	85928070	G	A
1	OAR1_85975832.1	110.116	85975832	A	G
1	OAR1_86003731.1	110.141	86003731	A	G
1	OAR1_86260495.1	110.368	86260495	A	G
1	OAR1_86293324.1	110.397	86293324	A	G
1	OAR1_86305975.1	110.409	86305975	A	G
1	OAR1_86366957.1	110.463	86366957	A	G
1	OAR1_86394329.1	110.487	86394329	A	G
1	OAR1_86417977.1	110.508	86417977	A	G
1	OAR1_86531590.1	110.609	86531590	C	A
1	OAR1_86586818.1	110.658	86586818	G	A
1	s58277.1	110.71	86645647	A	G
1	OAR1_86712802.1	110.769	86712802	A	G
1	OAR1_86737634.1	110.791	86737634	A	C
1	OAR1_86820529.1	110.865	86820529	G	A
1	OAR1_86871264.1	110.91	86871264	C	A
1	OAR1_86891635.1	110.928	86891635	G	A
1	s21838.1	111.002	86975284	G	A
1	OAR1_87136648.1	111.145	87136648	A	T
1	OAR1_87191294.1	111.194	87191294	G	A
1	OAR1_87231220.1	111.229	87231220	A	G
1	s39625.1	111.275	87282730	C	A
1	OAR1_87584863.1	111.542	87584863	A	G
1	OAR1_87698282.1	111.643	87698282	A	G
1	OAR1_87788428.1	111.723	87788428	G	A
1	OAR1_87831489.1	111.761	87831489	A	G
1	OAR1_87905281.1	111.826	87905281	A	G
1	OAR1_87943078.1	111.86	87943078	A	G
1	OAR1_87956205.1	111.872	87956205	G	A
1	OAR1_88012922.1	111.922	88012922	C	A
1	OAR1_88049636_X.1	111.954	88049636	G	A
1	OAR1_88092654.1	111.993	88092654	A	G
1	OAR1_88116694.1	112.014	88116694	G	A
1	OAR1_88170722.1	112.092	88170722	A	G
1	OAR1_88205785.1	112.146	88205785	A	C
1	OAR1_88275596.1	112.254	88275596	A	G
1	s44012.1	112.34	88331811	G	A
1	OAR1_88368669.1	112.397	88368669	A	G
1	OAR1_88413743.1	112.466	88413743	G	A
1	OAR1_88422556.1	112.48	88422556	C	A
1	OAR1_88514621.1	112.621	88514621	G	A
1	OAR1_88571809.1	112.709	88571809	A	G
1	OAR1_88608120.1	112.765	88608120	G	A
1	OAR1_88661854.1	112.848	88661854	A	G
1	OAR1_88722215.1	112.918	88722215	A	G
1	s60124.1	112.937	88741864	A	G
1	OAR1_88777345_X.1	112.971	88777345	A	C
1	OAR1_88855318.1	113.046	88855318	A	G
1	OAR1_88919807.1	113.108	88919807	A	G
1	OAR1_88963094.1	113.15	88963094	G	A
1	OAR1_88995347.1	113.181	88995347	G	A
1	OAR1_89023780.1	113.208	89023780	G	A
1	OAR1_89059507.1	113.243	89059507	A	G
1	OAR1_89084239.1	113.266	89084239	A	G
1	OAR1_89153973_X.1	113.334	89153973	A	G
1	s26997.1	113.395	89218008	A	G
1	OAR1_89287467.1	113.462	89287467	A	G
1	s47649.1	113.525	89352414	G	A
1	OAR1_89387151.1	113.558	89387151	A	G
1	OAR1_89480816.1	113.648	89480816	A	C
1	OAR1_89554727.1	113.719	89554727	A	G
1	OAR1_89606616.1	113.769	89606616	A	G
1	OAR1_89612976.1	113.776	89612976	G	A
1	OAR1_89659948.1	113.821	89659948	G	A
1	OAR1_89955814.1	114.106	89955814	G	A
1	s10894.1	114.133	89984200	G	A
1	OAR1_90071954.1	114.218	90071954	G	A
1	OAR1_90128398.1	114.272	90128398	G	A
1	s61010.1	114.368	90228490	G	A
1	OAR1_90335841.1	114.472	90335841	A	G
1	DU332460_334.1	114.577	90445032	G	C
1	OAR1_90451032.1	114.582	90451032	A	G
1	OAR1_90512133.1	114.641	90512133	G	A
1	OAR1_90546299.1	114.674	90546299	C	A
1	s16601.1	114.724	90598120	A	G
1	OAR1_90720314.1	114.842	90720314	G	A
1	OAR1_90778867.1	114.898	90778867	A	G
1	OAR1_90794892.1	114.914	90794892	A	G
1	OAR1_90864156.1	114.98	90864156	A	G
1	s70855.1	115.032	90917617	A	G
1	s68056.1	115.051	90937254	G	A
1	s23680.1	115.074	90961612	A	C
1	s09023.1	115.137	91027108	A	G
1	250506CS3900464100001_519.1	115.184	91075445	A	G
1	OAR1_91121549.1	115.228	91121549	G	A
1	s29628.1	115.363	91261973	G	A
1	OAR1_91294336.1	115.394	91294336	A	G
1	OAR1_91326800.1	115.426	91326800	G	A
1	OAR1_91392078.1	115.497	91392078	G	A
1	s08216.1	115.509	91403233	G	A
1	s26230.1	115.648	91529596	A	C
1	OAR1_91590308.1	115.715	91590308	C	A
1	OAR1_91646701.1	115.776	91646701	A	G
1	OAR1_91659037_X.1	115.79	91659037	A	G
1	OAR1_91694076.1	115.829	91694076	C	A
1	OAR1_91728055.1	115.866	91728055	G	A
1	OAR1_91766257.1	115.908	91766257	A	G
1	s44749.1	115.963	91817026	A	G
1	s10188.1	116.012	91861196	A	G
1	OAR1_91885689.1	116.039	91885689	A	G
1	s50459.1	116.106	91947138	A	C
1	OAR1_92129819_X.1	116.186	92129819	C	A
1	s05043.1	116.191	92147147	A	G
1	s29999.1	116.2	92183052	G	A
1	s29535.1	116.221	92264222	G	A
1	s08905.1	116.244	92355168	A	G
1	OAR1_92406738.1	116.257	92406738	A	G
1	OAR1_92441077.1	116.266	92441077	A	G
1	OAR1_92448903.1	116.268	92448903	C	A
1	OAR1_92508855.1	116.283	92508855	G	A
1	OAR1_92567044.1	116.298	92567044	A	G
1	OAR1_92636315.1	116.316	92636315	C	A
1	OAR1_92740601.1	116.32	92740601	A	G
1	s66406.1	116.561	93077068	A	G
1	OAR1_93124341.1	116.653	93124341	A	G
1	OAR1_93166689.1	116.687	93166689	C	A
1	OAR1_93219257.1	116.729	93219257	A	G
1	s57213.1	116.753	93249128	A	G
1	s23335.1	116.821	93333277	G	A
1	OAR1_93589808.1	117.027	93589808	A	C
1	OAR1_93645852.1	117.072	93645852	G	A
1	OAR1_93664787.1	117.087	93664787	G	A
1	s66549.1	117.183	93783727	A	G
1	s51414.1	117.226	93837016	G	A
1	s30877.1	117.249	93866510	A	G
1	s13298.1	117.332	93969377	G	A
1	s28271.1	117.361	94004718	A	C
1	OAR1_94120974.1	117.454	94120974	A	C
1	s63888.1	117.522	94206164	A	G
1	OAR1_94235823.1	117.546	94235823	A	G
1	OAR1_94289328.1	117.589	94289328	A	G
1	OAR1_94322642.1	117.616	94322642	G	A
1	s48855.1	117.657	94373271	A	G
1	s27831.1	117.695	94421571	A	C
1	s73352.1	117.723	94455960	A	G
1	OAR1_94538676_X.1	117.79	94538676	G	A
1	OAR1_94603351.1	117.842	94603351	G	A
1	OAR1_94723758.1	117.938	94723758	C	A
1	OAR1_94799822_X.1	117.999	94799822	A	G
1	OAR1_94860183.1	118.048	94860183	C	A
1	OAR1_95047806.1	118.199	95047806	A	C
1	OAR1_95138062.1	118.271	95138062	G	A
1	OAR1_95218251.1	118.336	95218251	G	A
1	OAR1_95260793.1	118.37	95260793	A	G
1	s52860.1	118.412	95311152	A	G
1	s24558.1	118.427	95327719	G	A
1	OAR1_95378272.1	118.472	95378272	A	G
1	OAR1_95415929.1	118.507	95415929	A	G
1	OAR1_95445249.1	118.533	95445249	G	A
1	OAR1_95542935.1	118.621	95542935	A	G
1	OAR1_95575297.1	118.651	95575297	A	G
1	OAR1_95658466_X.1	118.726	95658466	G	A
1	OAR1_95723314.1	118.782	95723314	A	G
1	s00815.1	118.794	95751073	A	G
1	OAR1_95792179.1	118.812	95792179	C	A
1	OAR1_95809076.1	118.82	95809076	A	G
1	s31568.1	118.842	95861435	G	A
1	OAR1_95907578.1	118.862	95907578	C	A
1	OAR1_96010308.1	118.907	96010308	A	G
1	OAR1_96072427.1	118.934	96072427	G	A
1	OAR1_96148377.1	118.967	96148377	C	A
1	s66236.1	118.987	96193459	A	G
1	s56191.1	119.013	96252178	G	A
1	s35810.1	119.028	96288908	A	G
1	OAR1_96325332.1	119.044	96325332	G	A
1	s46446.1	119.064	96371243	C	A
1	OAR1_96407711.1	119.08	96407711	A	G
1	OAR1_96450987.1	119.099	96450987	A	G
1	OAR1_96507420.1	119.124	96507420	A	G
1	OAR1_96567523.1	119.15	96567523	A	T
1	OAR1_96574677.1	119.153	96574677	G	C
1	s46849.1	119.234	96718220	A	G
1	s73445.1	119.256	96755732	A	G
1	OAR1_96827188.1	119.297	96827188	G	A
1	OAR1_96866032.1	119.32	96866032	G	A
1	OAR1_97015016.1	119.326	97015016	A	C
1	OAR1_97029635.1	119.333	97029635	C	A
1	s67307.1	119.435	97228592	G	A
1	s04845.1	119.477	97308804	A	G
1	OAR1_97368425.1	119.507	97368425	G	A
1	OAR1_97420877.1	119.534	97420877	G	A
1	OAR1_97455754.1	119.552	97455754	A	G
1	OAR1_97526403.1	119.588	97526403	A	G
1	OAR1_97575921.1	119.614	97575921	C	A
1	OAR1_97622932.1	119.638	97622932	A	G
1	s18708.1	119.648	97642298	G	A
1	OAR1_97734885.1	119.695	97734885	G	A
1	OAR1_97780707.1	119.719	97780707	G	A
1	s68420.1	119.745	97830699	G	A
1	OAR1_97871065.1	119.765	97871065	G	A
1	OAR1_97929861.1	119.795	97929861	G	A
1	s67398.1	119.819	97976152	G	A
1	OAR1_98015213.1	119.839	98015213	G	A
1	OAR1_98050550.1	119.857	98050550	A	G
1	OAR1_98069576.1	119.867	98069576	A	G
1	OAR1_98091788.1	119.879	98091788	G	C
1	OAR1_98194808.1	119.931	98194808	A	G
1	OAR1_98210681.1	119.939	98210681	G	A
1	OAR1_98252911_X.1	119.962	98252911	A	G
1	OAR1_98375496.1	120.147	98375496	G	A
1	OAR1_98387145.1	120.167	98387145	A	G
1	OAR1_98453311.1	120.282	98453311	A	G
1	s10849.1	120.357	98492886	G	A
1	s71463.1	120.558	98597582	G	A
1	s54022.1	120.594	98661657	A	G
1	s36197.1	120.617	98715722	A	G
1	OAR1_98748279.1	120.631	98748279	A	G
1	OAR1_98760723.1	120.636	98760723	A	T
1	s20944.1	120.731	98983969	A	G
1	OAR1_99059147.1	120.763	99059147	G	A
1	OAR1_99155862.1	120.808	99155862	A	G
1	OAR1_99220211.1	120.837	99220211	A	G
1	s09604.1	120.865	99280427	A	G
1	OAR1_99324339.1	120.885	99324339	A	G
1	s13622.1	120.913	99386576	A	C
1	s71903.1	120.948	99462448	A	G
1	OAR1_99502938.1	121	99502938	G	A
1	s59919.1	121.314	99611013	G	A
1	OAR1_99670410.1	121.487	99670410	A	G
1	OAR1_99762260.1	121.706	99762260	A	C
1	OAR1_99885488.1	121.795	99885488	A	G
1	OAR1_99899727.1	121.805	99899727	A	G
1	s47850.1	121.893	100020836	G	A
1	s70940.1	121.926	100066603	A	G
1	s29576.1	121.934	100077220	A	G
1	s29665.1	121.987	100150331	C	A
1	OAR1_100197637.1	122.021	100197637	A	G
1	s67278.1	122.055	100244420	G	A
1	OAR1_100326881.1	122.115	100326881	G	A
1	s27394.1	122.175	100409909	C	A
1	OAR1_100440876.1	122.197	100440876	G	A
1	s10227.1	122.283	100560177	G	A
1	OAR1_100651420.1	122.35	100651420	A	G
1	OAR1_100659997.1	122.356	100659997	G	A
1	s72240.1	122.404	100727045	A	G
1	OAR1_100765315.1	122.432	100765315	A	G
1	s71557.1	122.463	100808516	A	G
1	OAR1_100874172.1	122.511	100874172	G	A
1	OAR1_100902447.1	122.531	100902447	A	G
1	OAR1_100921673.1	122.545	100921673	A	G
1	OAR1_101357689.1	122.63	101357689	G	A
1	OAR1_101371162.1	122.63	101371162	G	A
1	OAR1_101551222.1	122.679	101551222	G	A
1	OAR1_101615899_X.1	122.706	101615899	A	G
1	OAR1_101648887.1	122.72	101648887	G	A
1	s30347.1	122.794	101771992	A	G
1	s75453.1	122.894	101851920	A	G
1	OAR1_101903895.1	122.959	101903895	A	G
1	OAR1_102019027.1	123.228	102019027	A	G
1	OAR1_102034346.1	123.267	102034346	A	G
1	OAR1_102071635.1	123.361	102071635	C	G
1	OAR1_102129382.1	123.506	102129382	A	G
1	DU232924_365.1	123.591	102163400	A	G
1	OAR1_102255542.1	123.823	102255542	A	G
1	s32322.1	123.912	102291138	C	A
1	s54125.1	124.026	102372795	A	T
1	s20863.1	124.045	102504882	G	A
1	OAR1_102571136.1	124.055	102571136	G	A
1	OAR1_102657756.1	124.067	102657756	G	A
1	OAR1_102720326.1	124.077	102720326	G	A
1	s31834.1	124.093	102834327	A	G
1	s42405.1	124.106	102924875	G	A
1	OAR1_103051402.1	124.125	103051402	G	A
1	OAR1_103199431.1	124.147	103199431	G	A
1	DU344050_171.1	124.16	103289546	A	G
1	s25125.1	124.166	103331486	A	G
1	OAR1_103343127.1	124.168	103343127	A	G
1	OAR1_103393742.1	124.175	103393742	G	A
1	OAR1_103420822.1	124.179	103420822	G	A
1	OAR1_103547224.1	124.198	103547224	G	A
1	OAR1_103790218.1	124.233	103790218	C	G
1	OAR1_103842407.1	124.241	103842407	A	G
1	s57208.1	124.266	104012626	G	A
1	OAR1_104036819.1	124.269	104036819	G	A
1	OAR1_104096524.1	124.278	104096524	A	G
1	DU271929_382.1	124.281	104117694	A	C
1	s12181.1	124.283	104127552	G	A
1	s72122.1	124.288	104167634	G	A
1	s30100.1	124.329	104229009	G	A
1	OAR1_104272909.1	124.363	104272909	G	A
1	s53706.1	124.382	104298077	A	C
1	s58747.1	124.468	104409589	A	G
1	OAR1_104439888.1	124.491	104439888	A	G
1	OAR1_104544639.1	124.571	104544639	G	A
1	OAR1_104579485.1	124.598	104579485	G	A
1	OAR1_104589897.1	124.615	104589897	A	G
1	s19579.1	124.732	104654636	A	G
1	OAR1_104682161.1	124.782	104682161	A	C
1	OAR1_104707561.1	124.828	104707561	A	G
1	s47338.1	124.945	104772499	C	A
1	s28409.1	125.023	104815785	A	G
1	OAR1_104822875.1	125.036	104822875	A	G
1	OAR1_105078097.1	125.353	105078097	C	A
1	OAR1_105916901.1	126.268	105916901	G	A
1	DU427993_302.1	126.308	105996719	A	G
1	s31394.1	126.335	106052638	A	G
1	OAR1_106079123.1	126.348	106079123	G	A
1	OAR1_106285844.1	126.488	106285844	G	A
1	s48043.1	126.499	106302419	A	G
1	OAR1_106383900_X.1	126.555	106383900	C	A
1	OAR1_106441886.1	126.594	106441886	A	G
1	DU295978_729.1	126.674	106558510	G	A
1	OAR1_106707700.1	126.73	106707700	A	C
1	s09516.1	126.73	106746210	A	G
1	OAR1_106946819.1	126.739	106946819	G	A
1	OAR1_107103247.1	126.881	107103247	G	A
1	OAR1_107139545.1	126.916	107139545	A	G
1	DU461176_154.1	126.978	107204501	G	A
1	OAR1_107239370.1	127.012	107239370	A	G
1	OAR1_107287431.1	127.058	107287431	G	A
1	s16015.1	127.089	107319038	A	C
1	OAR1_107415569.1	127.181	107415569	T	A
1	s41776.1	127.196	107430477	G	A
1	s39873.1	127.233	107468794	G	A
1	OAR1_107504871.1	127.267	107504871	A	G
1	OAR1_107512651.1	127.275	107512651	G	A
1	OAR1_107574976.1	127.335	107574976	A	G
1	OAR1_107588571.1	127.348	107588571	G	A
1	OAR1_107634967.1	127.392	107634967	A	G
1	OAR1_107666073.1	127.422	107666073	G	A
1	s14189.1	127.478	107724153	A	G
1	OAR1_107797839.1	127.549	107797839	C	A
1	OAR1_107829996.1	127.58	107829996	G	A
1	s71483.1	127.618	107869083	G	A
1	s75820.1	127.705	107960344	G	A
1	OAR1_107977315.1	127.722	107977315	A	C
1	DU390992_212.1	128.133	108405452	A	G
1	s71474.1	128.174	108448275	A	G
1	s41461.1	128.184	108457929	A	G
1	OAR1_108602541.1	128.323	108602541	A	G
1	s55110.1	128.355	108635835	A	G
1	OAR1_108694371.1	128.411	108694371	G	A
1	s09926.1	128.466	108751363	A	G
1	OAR1_108764473.1	128.478	108764473	A	G
1	OAR1_108774968.1	128.488	108774968	A	G
1	OAR1_108852238.1	128.564	108852238	G	A
1	OAR1_108911481.1	128.648	108911481	A	G
1	s22463.1	128.704	108950840	G	A
1	s62883.1	128.787	109009378	G	A
1	s08697.1	128.819	109031495	A	G
1	OAR1_109053158.1	128.849	109053158	G	A
1	DU317751_332.1	128.917	109101058	G	A
1	OAR1_109153018.1	128.991	109153018	A	G
1	OAR1_109179099.1	129.028	109179099	G	A
1	s06116.1	129.129	109250459	A	G
1	OAR1_109610813.1	129.641	109610813	A	G
1	OAR1_109705647.1	129.776	109705647	A	G
1	OAR1_109764382_X.1	129.859	109764382	G	A
1	s45635.1	129.938	109820180	A	G
1	s56889.1	129.972	109843920	A	G
1	OAR1_109879519.1	130.023	109879519	A	G
1	OAR1_109929835.1	130.094	109929835	G	A
1	s33937.1	130.123	109950139	A	G
1	s32360.1	130.209	110011186	G	A
1	OAR1_110093583.1	130.326	110093583	A	G
1	OAR1_110170625.1	130.436	110170625	A	G
1	s36130.1	130.524	110232434	A	G
1	s70081.1	130.616	110297464	A	C
1	OAR1_110340048.1	130.676	110340048	G	A
1	s63727.1	130.741	110385750	C	A
1	OAR1_110509088.1	130.9	110509088	G	A
1	OAR1_110553996.1	130.9	110553996	G	A
1	s69624.1	130.9	110598177	A	G
1	OAR1_110626692.1	130.9	110626692	A	G
1	OAR1_110679887.1	130.9	110679887	A	G
1	OAR1_110741899.1	131.132	110741899	G	A
1	s37342.1	132.016	110963648	A	G
1	250506CS3900414400001_1178.1	132.11	111100644	A	G
1	OAR1_111159099.1	132.11	111159099	G	A
1	s37012.1	132.132	111275789	A	G
1	s17035.1	132.152	111327375	A	G
1	s74483.1	132.168	111369184	G	A
1	s32825.1	132.207	111474679	A	G
1	s69088.1	132.251	111591967	G	A
1	s24278.1	132.276	111656895	G	A
1	OAR1_111667644.1	132.28	111667644	C	A
1	OAR1_111681099.1	132.285	111681099	G	A
1	s61856.1	132.32	111775123	G	A
1	OAR1_111897874.1	132.582	111897874	G	A
1	OAR1_111905392.1	132.602	111905392	G	A
1	OAR1_111942228.1	132.698	111942228	A	G
1	OAR1_111982962.1	132.805	111982962	C	A
1	s54150.1	133.437	112227396	A	G
1	OAR1_112239116.1	133.449	112239116	A	C
1	s34776.1	133.557	112345839	A	T
1	OAR1_112382083.1	133.594	112382083	G	A
1	s65111.1	133.658	112444325	G	A
1	OAR1_112480565.1	133.695	112480565	G	A
1	OAR1_112524488.1	133.74	112524488	A	G
1	OAR1_112587247.1	133.804	112587247	A	G
1	s04333.1	133.81	112594061	G	A
1	s21713.1	133.99	112784114	A	G
1	s37759.1	134.026	112833006	G	A
1	OAR1_112914096.1	134.516	112914096	A	C
1	OAR1_112929344.1	134.608	112929344	G	A
1	OAR1_112952978.1	134.751	112952978	G	A
1	s45548.1	135.38	113076731	G	A
1	s11941.1	135.38	113173965	A	G
1	s53506.1	135.38	113179835	G	A
1	s66245.1	135.38	113245030	G	A
1	s32453.1	135.38	113345078	A	G
1	OAR1_113358874.1	135.38	113358874	G	A
1	s65231.1	135.38	113481040	G	A
1	s01025.1	135.38	113677665	A	G
1	OAR1_114069491_X.1	135.38	114069491	A	G
1	s00002.1	135.38	114219288	A	G
1	s73166.1	135.38	114303148	G	A
1	OAR1_114388832.1	135.38	114388832	G	A
1	OAR1_114418178.1	135.38	114418178	G	A
1	s40614.1	135.61	114609269	A	G
1	OAR1_114668260_X.1	135.749	114668260	G	A
1	OAR1_114706719.1	135.839	114706719	G	A
1	OAR1_114728454.1	135.891	114728454	A	C
1	OAR1_114784862.1	136.023	114784862	A	C
1	OAR1_114806043.1	136.073	114806043	A	G
1	s31815.1	136.478	114977993	G	A
1	s37607.1	136.574	115029334	G	A
1	s53017.1	136.647	115119434	G	A
1	OAR1_115148286.1	136.671	115148286	A	G
1	OAR1_116061476.1	137.43	116061476	A	G
1	OAR1_116289067.1	137.666	116289067	G	A
1	OAR1_116345523.1	137.725	116345523	A	G
1	OAR1_116407937.1	137.789	116407937	A	G
1	OAR1_116535590.1	137.952	116535590	A	G
1	OAR1_116651151.1	138.16	116651151	G	A
1	OAR1_116671699.1	138.197	116671699	A	G
1	s21764.1	138.394	116781233	A	C
1	s43611.1	138.413	116791861	A	G
1	OAR1_116830364.1	138.483	116830364	A	G
1	s13370.1	138.694	116947841	A	G
1	OAR1_117011612.1	138.809	117011612	G	A
1	OAR1_117058347.1	138.893	117058347	A	G
1	OAR1_117069007.1	138.912	117069007	A	G
1	OAR1_117122442.1	138.961	117122442	A	G
1	OAR1_117144883.1	138.98	117144883	A	G
1	OAR1_117165620.1	138.998	117165620	C	A
1	OAR1_117214017.1	139.038	117214017	A	G
1	s01623.1	139.188	117368425	A	G
1	OAR1_117452092.1	139.419	117452092	A	G
1	OAR1_117524736.1	139.6	117524736	A	C
1	s08236.1	139.6	117623803	A	G
1	OAR1_117728649.1	139.679	117728649	A	G
1	OAR1_117762259.1	139.711	117762259	A	G
1	s28234.1	139.776	117832508	G	A
1	s53597.1	139.805	117863644	G	A
1	s41969.1	139.819	117878981	A	G
1	OAR1_117951301.1	139.886	117951301	A	G
1	OAR1_117978374.1	139.9	117978374	C	G
1	s49070.1	139.9	118021041	A	G
1	s66662.1	139.9	118246271	A	G
1	s49913.1	139.9	118267581	A	G
1	s53743.1	139.9	118389928	A	G
1	s23714.1	139.9	118418547	A	G
1	s35704.1	139.9	118471089	A	G
1	s10939.1	139.9	118511394	A	G
1	OAR1_118520739.1	139.9	118520739	C	A
1	OAR1_118619500.1	139.946	118619500	A	G
1	OAR1_118773744.1	140.078	118773744	A	T
1	OAR1_118992470.1	140.264	118992470	G	A
1	OAR1_119039319.1	140.304	119039319	A	C
1	OAR1_119093119.1	140.35	119093119	A	G
1	OAR1_119154049.1	140.402	119154049	A	G
1	s44840.1	140.442	119200575	A	G
1	s33242.1	140.557	119335876	A	G
1	OAR1_119469795.1	140.672	119469795	G	A
1	s66087.1	140.697	119546145	G	A
1	OAR1_119599313.1	140.711	119599313	G	C
1	OAR1_119613390.1	140.715	119613390	T	A
1	OAR1_119676006.1	140.731	119676006	A	G
1	OAR1_119764980.1	140.755	119764980	G	A
1	DU276869_95.1	140.769	119822541	A	G
1	OAR1_119922403.1	140.796	119922403	C	G
1	OAR1_120032190.1	140.934	120032190	C	A
1	OAR1_120042847.1	140.958	120042847	G	A
1	OAR1_120096443.1	141.021	120096443	T	A
1	OAR1_120133939.1	141.023	120133939	G	A
1	OAR1_120197222.1	141.026	120197222	C	A
1	OAR1_120223176.1	141.027	120223176	A	G
1	OAR1_120333510.1	141.032	120333510	G	A
1	OAR1_120528715.1	141.04	120528715	G	A
1	OAR1_120550895.1	141.041	120550895	A	T
1	OAR1_120685177.1	141.047	120685177	A	G
1	OAR1_120745945.1	141.05	120745945	A	G
1	s61852.1	141.055	120859454	A	G
1	DU179070_177.1	141.056	120875937	G	A
1	s22519.1	141.056	120889489	A	G
1	OAR1_120926458.1	141.058	120926458	A	C
1	s09664.1	141.06	120981082	G	A
1	OAR1_121001304.1	141.061	121001304	A	G
1	OAR1_121062810.1	141.064	121062810	A	G
1	OAR1_121107476.1	141.066	121107476	A	G
1	OAR1_121168723.1	141.069	121168723	A	G
1	OAR1_121196860.1	141.07	121196860	G	A
1	s65722.1	141.074	121288546	A	C
1	s27513.1	141.077	121348228	G	A
1	OAR1_121390041.1	141.078	121390041	A	G
1	OAR1_121425150.1	141.08	121425150	G	A
1	s12524.1	141.089	121622848	G	A
1	OAR1_121649640.1	141.09	121649640	A	G
1	OAR1_121762248.1	141.095	121762248	G	A
1	OAR1_121923465.1	141.102	121923465	C	A
1	OAR1_121954489.1	141.103	121954489	A	G
1	OAR1_122021360.1	141.106	122021360	C	A
1	OAR1_122053305.1	141.108	122053305	G	A
1	OAR1_122163337.1	141.113	122163337	A	G
1	OAR1_122225883.1	141.115	122225883	C	A
1	OAR1_122238409.1	141.116	122238409	A	G
1	OAR1_122317413.1	141.119	122317413	A	C
1	OAR1_122386859.1	141.123	122386859	G	A
1	OAR1_122656397.1	141.135	122656397	G	A
1	OAR1_122715518.1	141.137	122715518	G	A
1	OAR1_122737941.1	141.138	122737941	G	A
1	s10597.1	141.14	122781585	G	A
1	OAR1_122825051.1	141.142	122825051	A	G
1	OAR1_122906056.1	141.145	122906056	A	G
1	OAR1_122946739.1	141.147	122946739	G	A
1	OAR1_122975063.1	141.149	122975063	G	A
1	OAR1_123131417.1	141.155	123131417	G	A
1	OAR1_123158743.1	141.157	123158743	A	G
1	OAR1_123217898.1	141.159	123217898	G	A
1	s00550.1	141.16	123225677	C	A
1	OAR1_123254582.1	141.161	123254582	A	G
1	OAR1_123352253.1	141.165	123352253	A	T
1	OAR1_123436141.1	141.169	123436141	A	G
1	OAR1_123473996.1	141.171	123473996	G	A
1	OAR1_123484291.1	141.171	123484291	A	G
1	OAR1_123558417.1	141.174	123558417	A	G
1	OAR1_123594195.1	141.176	123594195	A	C
1	s07253.1	141.178	123637004	G	A
1	s53428.1	141.18	123690836	G	A
1	s07863.1	141.183	123752566	A	G
1	s23936.1	141.184	123770917	A	G
1	s65345.1	141.185	123808276	G	A
1	s20089.1	141.187	123845263	A	G
1	OAR1_123916688.1	141.19	123916688	A	G
1	OAR1_123924418.1	141.191	123924418	A	G
1	OAR1_123965165.1	141.192	123965165	A	G
1	OAR1_124002420.1	141.194	124002420	A	G
1	OAR1_124056189.1	141.196	124056189	C	A
1	OAR1_124078281.1	141.197	124078281	G	A
1	OAR1_124151951.1	141.201	124151951	G	A
1	OAR1_124342458_X.1	141.209	124342458	A	G
1	s20325.1	141.211	124383782	A	G
1	s32443.1	141.212	124412557	G	A
1	s04035.1	141.213	124439843	A	G
1	OAR1_124487465.1	141.215	124487465	A	G
1	s34857.1	141.218	124546108	G	A
1	OAR1_124724230.1	141.226	124724230	G	A
1	OAR1_124773847.1	141.228	124773847	G	A
1	s02795.1	141.231	124832960	G	A
1	OAR1_124914407.1	141.234	124914407	A	G
1	OAR1_124966069.1	141.237	124966069	G	A
1	OAR1_124986880.1	141.238	124986880	A	G
1	DU412523_531.1	141.242	125095248	A	G
1	OAR1_125170115.1	141.246	125170115	G	A
1	s03118.1	141.248	125219285	G	A
1	s32974.1	141.249	125243619	G	A
1	s31818.1	141.249	125249601	A	G
1	OAR1_125275563.1	141.25	125275563	G	A
1	s46461.1	141.252	125321450	A	G
1	OAR1_125367772.1	141.255	125367772	C	A
1	OAR1_125382442.1	141.255	125382442	C	A
1	OAR1_125435801.1	141.257	125435801	A	G
1	OAR1_125652023.1	141.267	125652023	A	G
1	OAR1_125729485.1	141.27	125729485	C	A
1	OAR1_125784636.1	141.273	125784636	G	A
1	OAR1_126048491.1	141.285	126048491	C	A
1	OAR1_126151335.1	141.289	126151335	C	A
1	OAR1_126181183.1	141.291	126181183	G	A
1	OAR1_126268263.1	141.294	126268263	A	G
1	OAR1_126274781.1	141.295	126274781	C	A
1	OAR1_126414415.1	141.301	126414415	G	A
1	s72028.1	141.305	126512919	A	G
1	s74762.1	141.306	126530779	C	G
1	OAR1_126708341.1	141.314	126708341	A	G
1	OAR1_126736167_X.1	141.315	126736167	G	A
1	s14003.1	141.328	127018347	A	G
1	OAR1_127060133.1	141.329	127060133	G	A
1	s71952.1	141.333	127137708	A	G
1	s61108.1	141.334	127169565	A	G
1	s49384.1	141.336	127210660	A	G
1	OAR1_127228047.1	141.337	127228047	A	G
1	OAR1_127291951.1	141.34	127291951	A	G
1	s57640.1	141.342	127342038	G	A
1	s73007.1	141.342	127351114	A	C
1	OAR1_127384626.1	141.344	127384626	G	A
1	s01352.1	141.348	127488609	G	A
1	s62517.1	141.363	127810746	G	A
1	OAR1_127962239.1	141.369	127962239	A	G
1	OAR1_128046390.1	141.373	128046390	G	A
1	s47989.1	141.376	128118751	G	A
1	OAR1_128161412_X.1	141.378	128161412	G	A
1	OAR1_129060358.1	141.418	129060358	A	T
1	s00684.1	141.421	129127850	G	A
1	OAR1_129152329.1	141.422	129152329	A	G
1	s61314.1	141.424	129193176	A	G
1	OAR1_129284378.1	141.428	129284378	G	A
1	s29404.1	141.43	129337093	G	A
1	OAR1_129373575.1	141.432	129373575	T	A
1	s70345.1	141.435	129435702	C	A
1	s61080.1	141.435	129454326	A	C
1	s47660.1	141.443	129626995	G	A
1	OAR1_129956083_X.1	141.458	129956084	G	A
1	s52128.1	141.459	129987810	G	A
1	OAR1_130003540.1	141.46	130003540	G	A
1	OAR1_130047557.1	141.462	130047557	A	G
1	OAR1_130129851.1	141.465	130129851	G	A
1	OAR1_130231922.1	141.47	130231922	A	G
1	OAR1_130258553.1	141.471	130258553	G	A
1	s58074.1	141.474	130319739	A	C
1	OAR1_130500676.1	141.482	130500676	A	G
1	s43808.1	141.486	130604257	A	G
1	OAR1_130613822.1	141.487	130613822	G	A
1	OAR1_130649077.1	141.488	130649077	A	G
1	OAR1_130654375.1	141.488	130654375	G	A
1	OAR1_130854923.1	141.497	130854923	A	G
1	OAR1_130882100.1	141.499	130882100	A	G
1	s28741.1	141.5	130922073	A	C
1	s13901.1	141.502	130951185	C	A
1	OAR1_130963825.1	141.502	130963825	G	A
1	OAR1_131026368.1	141.505	131026368	A	G
1	OAR1_131185069.1	141.512	131185069	A	G
1	s05189.1	141.518	131323830	A	G
1	s04671.1	141.52	131376224	G	A
1	OAR1_131439670.1	141.523	131439670	G	A
1	s49552.1	141.53	131583127	G	A
1	s66718.1	141.53	131603528	A	G
1	s38003.1	141.531	131617541	A	G
1	OAR1_131669529.1	141.533	131669529	A	G
1	OAR1_131707541.1	141.535	131707541	A	G
1	OAR1_131763544.1	141.538	131763544	A	G
1	s37282.1	141.538	131774715	C	A
1	OAR1_131827158.1	141.54	131827158	G	A
1	s42578.1	141.541	131849066	G	A
[truncated: 38,753 more rows]
