# Supplementary material for: Genetic diversity and the application of runs of homozygosity-based methods for inbreeding estimation in German White-headed Mutton sheep
Source: PLoS One. 2021 May 6;16(5):e0250608. doi: 10.1371/journal.pone.0250608 (PMC8101715; doi:10.1371/journal.pone.0250608)
Supplement: S1 Data — (ZIP) [file pone.0250608.s003.zip › Data_Addo.etal.2020/SNP/Data1_cln.fam]

1 WKS024 0 0 0 -9
1 WKS026 0 0 0 -9
1 WKS017 0 0 0 -9
1 WKS035 0 0 0 -9
1 WKS033 0 0 0 -9
1 WKS032 0 0 0 -9
1 WKS004 0 0 0 -9
1 WKS047 0 0 0 -9
1 WKS030 0 0 0 -9
1 WKS018 0 0 0 -9
1 WKS042 0 0 0 -9
1 WKS043 0 0 0 -9
1 WKS027 0 0 0 -9
1 WKS031 0 0 0 -9
1 WKS016 0 0 0 -9
1 WKS006 0 0 0 -9
1 WKS010 0 0 0 -9
1 WKS037 0 0 0 -9
1 WKS028 0 0 0 -9
1 WKS013 0 0 0 -9
1 WKS012 0 0 0 -9
1 WKS040 0 0 0 -9
1 WKS041 0 0 0 -9
1 WKS038 0 0 0 -9
1 WKS009 0 0 0 -9
1 WKS001 0 0 0 -9
1 WKS034 0 0 0 -9
1 WKS008 0 0 0 -9
1 WKS025 0 0 0 -9
1 WKS014 0 0 0 -9
1 WKS044 0 0 0 -9
1 WKS011 0 0 0 -9
1 WKS023 0 0 0 -9
1 WKS002 0 0 0 -9
1 WKS039 0 0 0 -9
1 WKS007 0 0 0 -9
1 WKS029 0 0 0 -9
1 WKS021 0 0 0 -9
1 WKS045 0 0 0 -9
1 WKS020 0 0 0 -9
1 WKS048 0 0 0 -9
1 WKS003 0 0 0 -9
1 WKS046 0 0 0 -9
1 WKS022 0 0 0 -9
1 WKS019 0 0 0 -9
1 WKS015 0 0 0 -9
