# Supplementary material for: Genetic diversity and the application of runs of homozygosity-based methods for inbreeding estimation in German White-headed Mutton sheep
Source: PLoS One. 2021 May 6;16(5):e0250608. doi: 10.1371/journal.pone.0250608 (PMC8101715; doi:10.1371/journal.pone.0250608)
Supplement: S1 Data — (ZIP) [file pone.0250608.s003.zip › Data_Addo.etal.2020/SNP/Data2.bim]

1	OAR1_88143.1	0	88143	A	G
1	s36301.1	0	216617	A	G
1	OAR1_420114.1	0	420114	A	G
1	s09524.1	0	1090546	G	A
1	s43961.1	0	1151750	A	G
1	s48510.1	0	1283870	A	G
1	OAR1_1447599.1	0	1447599	A	G
1	OAR1_1492710.1	0	1492710	G	A
1	s43513.1	0	1582093	G	A
1	s55450.1	0	1631412	A	G
1	s18439.1	0	1993243	C	A
1	s32107.1	0	2085190	A	G
1	s47703.1	0	2240271	G	A
1	DU441304_232.1	0.0965216	2316066	G	A
1	s72449.1	0.47819	2439133	A	G
1	s04088.1	0.854947	2560616	A	G
1	s01515.1	1.11174	2643419	A	C
1	s47513.1	1.91644	2902890	G	A
1	s30369.1	2.34914	3042411	G	A
1	s52352.1	2.86155	3207635	A	G
1	s21404.1	2.93232	3230453	A	G
1	s32601.1	3.13121	3294583	G	A
1	s38787.1	3.43484	3392488	A	G
1	s11992.1	3.83704	3522177	A	G
1	s00019.1	4.19834	3638674	A	G
1	OAR1_3702014.1	4.39478	3702014	A	G
1	OAR1_3909359.1	5.03782	3909359	G	A
1	s40352.1	5.64378	4104750	C	A
1	s65509.1	5.86396	4175745	G	A
1	s15090.1	6.06058	4239142	G	A
1	OAR1_4303667.1	6.26069	4303667	A	G
1	s03424.1	6.43	4364137	G	A
1	s09057.1	6.43	4426785	G	A
1	s05306.1	7.27741	4768503	C	A
1	OAR1_4935598.1	7.76656	4935598	G	A
1	OAR1_5058639.1	8.10848	5058639	A	G
1	OAR1_5106728.1	8.21073	5106728	G	A
1	OAR1_5206930.1	8.42379	5206930	G	A
1	s35058.1	9.18336	5564160	A	G
1	s01591.1	9.93507	5917696	G	A
1	OAR1_5950376.1	10.0046	5950376	A	G
1	s43563.1	10.1732	6010613	A	G
1	OAR1_6050410.1	10.4095	6050410	A	G
1	s09379.1	10.5693	6077329	G	A
1	s22471.1	10.9454	6140671	G	A
1	s49628.1	11.4736	6279912	A	G
1	OAR1_6444725_X.1	11.7258	6444725	A	G
1	s13861.1	11.7897	6486476	G	A
1	OAR1_6531315.1	11.8583	6531315	C	A
1	s30581.1	12	6689189	A	C
1	OAR1_7018250.1	12.1176	7018250	G	A
1	OAR1_7104917.1	12.3827	7104917	G	A
1	s74740.1	12.9772	7307638	A	G
1	s31458.1	13.4198	7483176	A	G
1	DU290101_408.1	13.6575	7708576	A	G
1	s54948.1	13.7313	7859338	C	A
1	s38038.1	13.7701	7938646	A	G
1	s29615.1	13.785	7968950	G	A
1	s18895.1	13.7904	7979916	G	A
1	OAR1_8082265.1	13.8751	8082265	A	G
1	s18552.1	14.205	8332798	A	G
1	s47936.1	14.2581	8373105	A	G
1	s37400.1	14.2873	8395282	A	G
1	s00447.1	14.516	8568968	A	G
1	s26362.1	14.6013	8633707	A	G
1	s68509.1	14.7033	8711186	G	A
1	s73085.1	14.8872	8850881	C	A
1	s67178.1	14.9442	8894165	A	G
1	OAR1_8918549.1	14.9763	8918549	A	G
1	s52639.1	15.2603	9134172	A	G
1	OAR1_9179437_X.1	15.3199	9179437	G	A
1	s30516.1	15.3503	9202499	A	G
1	s60303.1	15.5107	9324337	A	G
1	OAR1_9822302.1	16.6649	9822302	G	A
1	s35616.1	16.7053	10053748	G	A
1	OAR1_10097556.1	16.713	10097556	G	A
1	s38983.1	16.7332	10213147	G	A
1	s05797.1	16.7457	10284434	A	G
1	OAR1_10454967.1	16.7755	10454967	A	G
1	OAR1_10554666.1	16.8483	10554666	A	G
1	OAR1_10582459.1	16.9469	10582459	G	A
1	s08485.1	17.8524	10837796	G	A
1	s54667.1	18.0811	10902281	A	G
1	s27280.1	18.6826	11071902	A	G
1	OAR1_11087132.1	18.7366	11087132	G	A
1	s53592.1	19.0949	11188161	A	G
1	s62112.1	19.5883	11327282	G	A
1	s18449.1	20.02	11460603	A	G
1	OAR1_11691321.1	20.6528	11691321	G	A
1	OAR1_11780663.1	20.8978	11780663	G	A
1	s76021.1	21.3031	12060068	C	A
1	OAR1_12120651.1	21.3053	12120651	A	G
1	s45057.1	21.3536	12285935	A	G
1	s70576.1	21.5709	12441385	G	A
1	OAR1_12451373.1	21.5848	12451373	G	A
1	s68421.1	22.0048	12751709	G	A
1	OAR1_12803672.1	22.0774	12803672	A	G
1	s73231.1	22.1578	12861210	G	A
1	OAR1_12937617.1	22.2647	12937617	A	G
1	OAR1_13026908.1	22.3895	13026908	A	G
1	s08475.1	22.7732	13301343	A	G
1	OAR1_13582660.1	23.1665	13582660	G	A
1	s14277.1	23.3185	13669765	G	A
1	OAR1_13790348.1	23.7657	13790348	A	C
1	s45194.1	24.1685	13939626	A	G
1	OAR1_13964618.1	24.2145	13964618	G	A
1	OAR1_14131916.1	24.5224	14131916	G	A
1	s57394.1	24.6562	14204580	A	G
1	OAR1_14544239.1	25.392	14544239	A	G
1	s43849.1	25.4647	14574836	G	A
1	OAR1_14620644.1	25.5735	14620644	A	G
1	s71739.1	26.347	14925992	A	G
1	OAR1_14973022.1	26.5508	14973022	A	G
1	s55606.1	26.9433	15071315	C	A
1	OAR1_15256499.1	27.4076	15256499	G	A
1	OAR1_15307955.1	27.4993	15307955	G	A
1	OAR1_15525913.1	27.8877	15525913	A	G
1	s19593.1	28.1205	15656550	A	G
1	s52476.1	28.4063	15816942	A	G
1	s28376.1	28.6341	15944770	C	G
1	s05916.1	28.7392	16003710	G	A
1	s49722.1	28.841	16060856	G	A
1	s71517.1	29.1332	16224825	A	G
1	OAR1_16391522.1	29.4303	16391522	A	G
1	s46756.1	29.5737	16471993	G	A
1	OAR1_16750809.1	30.0706	16750809	G	A
1	OAR1_16795469.1	30.1501	16795469	A	G
1	s22175.1	30.414	16943558	A	C
1	OAR1_16975351.1	30.4707	16975351	G	A
1	s62022.1	30.5806	17037015	G	A
1	OAR1_17163931.1	30.8068	17163931	G	A
1	s60080.1	30.9715	17256364	A	G
1	OAR1_17351278.1	31.1406	17351278	G	A
1	OAR1_17426826.1	31.2753	17426826	A	G
1	OAR1_17466323.1	31.3457	17466323	A	G
1	s54037.1	32.0841	17880678	A	G
1	s61691.1	32.5834	18117744	A	G
1	s62337.1	32.7681	18201141	G	A
1	OAR1_18300122.1	32.9874	18300122	T	A
1	s06310.1	34.0603	18551531	A	G
1	OAR1_18664902.1	34.5496	18664902	G	A
1	s20207.1	34.7699	18715973	A	T
1	s32983.1	35.5159	18888844	A	G
1	OAR1_19152280.1	37.3041	19152280	C	A
1	OAR1_19174177.1	37.3111	19174177	G	A
1	s27712.1	37.3426	19272235	A	C
1	OAR1_19651513.1	37.4642	19651513	C	A
1	OAR1_19875829.1	37.5862	19875829	G	A
1	s05208.1	38.063	20083441	A	G
1	OAR1_20375019.1	38.7326	20375019	A	G
1	s53426.1	39.6931	21164217	G	A
1	OAR1_21646425.1	40.1893	21646425	A	G
1	s34237.1	40.6807	21891203	A	G
1	s07849.1	40.741	22004058	G	A
1	s01249.1	40.8377	22171152	G	A
1	s33540.1	41.0201	22486317	A	G
1	s75089.1	41.0961	22617781	A	G
1	OAR1_22697949.1	41.1425	22697949	G	A
1	OAR1_22803831.1	41.4061	22803831	A	G
1	s65534.1	41.9199	22930952	G	A
1	OAR1_23123932.1	42.6998	23123932	G	A
1	OAR1_23447504.1	42.8111	23447504	A	G
1	OAR1_23620328.1	42.8625	23620328	G	A
1	OAR1_23734999.1	42.89	23734999	A	G
1	DU379505_529.1	43.2721	24043692	C	A
1	OAR1_24165388.1	43.4233	24165388	A	C
1	OAR1_24663779.1	44.0425	24663779	C	A
1	s21860.1	44.1483	24748970	C	A
1	OAR1_25052307.1	44.5015	25052307	A	G
1	OAR1_26064552.1	44.9405	26064552	G	A
1	OAR1_26088084.1	44.9629	26088084	G	A
1	OAR1_26135770.1	45.0083	26135770	A	G
1	OAR1_26340680.1	45.2033	26340680	A	G
1	OAR1_26833075.1	45.672	26833075	G	A
1	OAR1_27291243.1	46.3717	27291243	A	C
1	s29707.1	46.4593	27499262	G	A
1	OAR1_27539263.1	46.4761	27539263	G	A
1	s02259.1	46.5379	27686174	A	G
1	OAR1_27815024.1	46.5942	27815024	A	G
1	s57436.1	46.7565	28009525	G	A
1	s69885.1	46.8635	28137738	A	G
1	OAR1_28670724.1	47.3082	28670724	A	G
1	s43026.1	47.4149	28798667	A	G
1	OAR1_29148829.1	47.7071	29148829	G	A
1	s47050.1	47.7352	29182468	A	G
1	s01632.1	47.8687	29342500	G	A
1	s02548.1	47.9029	29383506	A	G
1	s54084.1	48.0128	29515206	G	A
1	s43731.1	48.2184	29761674	A	G
1	OAR1_29821208.1	48.2681	29821208	A	G
1	s25724.1	48.7214	30107379	A	G
1	s36900.1	48.8952	30234779	A	C
1	OAR1_30457351.1	49.2364	30457351	C	A
1	OAR1_30798950.1	50.0727	30798950	A	G
1	s15443.1	50.9731	31006930	A	G
1	OAR1_31068766.1	51.2407	31068766	A	G
1	OAR1_31126491.1	51.4906	31126491	G	A
1	s42235.1	51.74	31191310	A	G
1	s74273.1	51.74	31243354	A	G
1	OAR1_31385712.1	51.7555	31385712	A	C
1	OAR1_31497808.1	51.7689	31497808	G	A
1	OAR1_32169633.1	52.1971	32169633	G	A
1	OAR1_32336568.1	52.3144	32336568	A	G
1	s71991.1	52.5396	32656978	C	A
1	s23738.1	52.6204	32771910	A	C
1	OAR1_32866715.1	52.6871	32866715	A	C
1	OAR1_32906689.1	52.7152	32906689	C	A
1	OAR1_33043220.1	52.8111	33043220	G	A
1	s66067.1	52.8635	33117814	G	A
1	s52869.1	52.9196	33197486	C	A
1	OAR1_33287572.1	52.9829	33287572	C	A
1	OAR1_33323393.1	53.008	33323393	A	G
1	OAR1_33359684_X.1	53.0335	33359684	A	G
1	OAR1_33393829.1	53.0575	33393829	A	G
1	OAR1_33864798.1	53.5481	33864798	G	C
1	OAR1_34041305.1	54.0793	34041305	A	G
1	s40404.1	54.732	34228669	A	G
1	OAR1_34595582.1	55.6501	34595582	A	G
1	OAR1_34823051.1	55.8188	34823051	A	G
1	OAR1_34876908.1	55.8588	34876908	A	G
1	s48655.1	55.9088	35002520	A	G
1	OAR1_35059392.1	56.08	35059392	G	A
1	OAR1_35419260.1	56.147	35419260	A	G
1	OAR1_35774685.1	56.2593	35774685	A	G
1	OAR1_35826022.1	56.2755	35826022	A	G
1	OAR1_35866895_X.1	56.2884	35866895	G	A
1	OAR1_36193466.1	56.7412	36193466	A	C
1	OAR1_36249180_X.1	56.8448	36249180	G	A
1	OAR1_36268411.1	56.8806	36268411	A	G
1	OAR1_36621076.1	57.5364	36621076	G	A
1	s21447.1	57.8687	36799785	G	A
1	OAR1_36944451.1	57.95	36944451	C	G
1	OAR1_37049145.1	57.95	37049145	A	G
1	s01842.1	58.07	37276815	A	G
1	s48148.1	58.3402	37345134	A	G
1	OAR1_37360072.1	58.4021	37360072	G	A
1	s24450.1	58.8534	37498273	A	G
1	OAR1_37557999.1	59.0054	37557999	G	A
1	OAR1_37868706.1	59.7961	37868706	G	A
1	OAR1_37970060.1	60.0541	37970060	A	G
1	s15031.1	60.6609	38336154	G	A
1	OAR1_38393616.1	60.753	38393616	A	G
1	OAR1_38526208.1	60.9654	38526208	A	G
1	OAR1_38627380.1	61.1275	38627380	G	A
1	OAR1_38872562.1	61.5202	38872562	G	A
1	OAR1_39054176.1	61.8111	39054176	A	G
1	OAR1_39106935.1	61.8957	39106935	A	G
1	OAR1_39192533.1	62.0328	39192533	G	A
1	OAR1_39269616.1	62.1563	39269616	A	G
1	OAR1_39362302.1	62.3047	39362302	A	G
1	OAR1_39518757.1	62.5554	39518757	A	G
1	OAR1_39806322.1	63.016	39806322	A	G
1	s06710.1	63.1767	39906618	A	G
1	OAR1_40030112.1	63.3745	40030112	A	G
1	OAR1_40061890.1	63.4254	40061890	A	G
1	s33893.1	63.6714	40180141	A	G
1	s69959.1	63.7671	40218964	G	A
1	OAR1_40376821.1	64.1562	40376821	A	G
1	OAR1_40768615.1	65.1221	40768615	C	A
1	OAR1_40795862.1	65.1892	40795862	A	G
1	OAR1_41047950.1	65.5042	41047950	A	G
1	OAR1_41210828.1	65.6599	41210828	G	A
1	OAR1_41306759.1	65.7517	41306759	G	A
1	OAR1_41530331.1	65.87	41530331	A	G
1	s30054.1	66.2238	42021593	A	G
1	OAR1_42065742.1	66.26	42065742	A	G
1	OAR1_42168539.1	66.3443	42168539	G	A
1	OAR1_42191539.1	66.3631	42191539	G	A
1	OAR1_42655563.1	66.5274	42655563	A	G
1	OAR1_42899127.1	66.6572	42899127	A	G
1	OAR1_42933481.1	66.6873	42933481	G	A
1	OAR1_43042460.1	66.7826	43042460	G	A
1	OAR1_43124870.1	66.8546	43124870	A	G
1	OAR1_43197562.1	66.9182	43197562	A	G
1	OAR1_43323062.1	67.0279	43323062	G	A
1	OAR1_43407936.1	67.1021	43407936	G	A
1	OAR1_43483994.1	67.1686	43483994	G	A
1	OAR1_44090814.1	67.6993	44090814	A	G
1	s54796.1	67.7541	44153575	A	G
1	OAR1_44413743.1	68.047	44413743	G	A
1	s00418.1	68.1484	44486955	G	A
1	s49519.1	68.3249	44614279	A	G
1	OAR1_44780695.1	68.5555	44780695	A	G
1	s17842.1	68.8251	44975195	G	A
1	OAR1_45014772.1	68.88	45014772	A	G
1	OAR1_45327694.1	68.9	45327694	A	C
1	OAR1_45507542.1	68.9	45507542	A	G
1	OAR1_46015898.1	68.9	46015898	G	A
1	OAR1_46055595.1	68.9	46055595	A	G
1	OAR1_46385796.1	68.9	46385796	G	A
1	OAR1_46417199_X.1	68.9	46417199	A	G
1	OAR1_46676235.1	68.9	46676235	G	A
1	OAR1_46854842.1	69.1215	46854842	C	A
1	OAR1_46890376.1	69.1744	46890376	G	A
1	OAR1_47033695_X.1	69.3876	47033695	G	A
1	s28129.1	69.7112	47251099	C	A
1	OAR1_47955876.1	71.0391	47955876	A	G
1	OAR1_48213459.1	71.3961	48213459	G	A
1	OAR1_48277895.1	71.4389	48277895	G	A
1	s51267.1	71.5992	48518941	G	A
1	OAR1_48599629.1	71.6277	48599629	A	G
1	OAR1_48683893.1	71.6509	48683893	G	A
1	s25087.1	71.6804	48791058	A	C
1	s73242.1	71.7191	48931768	G	A
1	OAR1_49032119.1	71.7467	49032119	G	A
1	s68890.1	71.7955	49209359	A	G
1	OAR1_49294129.1	71.8188	49294129	G	A
1	OAR1_49553224.1	71.8901	49553224	G	A
1	OAR1_50137413.1	72.05	50137413	A	G
1	OAR1_50348647.1	72.05	50348647	G	A
1	OAR1_50400193.1	72.05	50400193	C	A
1	OAR1_50528543.1	72.0541	50528543	A	G
1	OAR1_50614635.1	72.1184	50614635	A	G
1	OAR1_50742248.1	72.2138	50742248	A	C
1	OAR1_51307088.1	72.42	51307088	G	A
1	OAR1_51355390.1	72.42	51355390	A	G
1	OAR1_51516785.1	72.427	51516785	C	A
1	OAR1_51781186.1	72.4978	51781186	G	A
1	OAR1_51821448.1	72.5086	51821448	A	G
1	OAR1_52263906.1	72.55	52263906	A	G
1	OAR1_52347468.1	72.55	52347468	G	A
1	OAR1_52398580.1	72.55	52398580	G	A
1	OAR1_52559106.1	72.6272	52559106	G	A
1	OAR1_52908583.1	73.0421	52908583	G	A
1	OAR1_53013277.1	73.1664	53013277	C	G
1	OAR1_53100587.1	73.27	53100587	G	A
1	OAR1_53280983.1	73.4842	53280983	G	A
1	OAR1_53401053.1	73.6267	53401053	A	C
1	s03901.1	74.0413	53672087	G	A
1	OAR1_53930788.1	74.6113	53930788	G	A
1	OAR1_54008767.1	74.7831	54008767	A	G
1	s62361.1	75.2566	54224042	G	A
1	OAR1_54397975.1	75.6385	54397975	A	G
1	OAR1_54495204.1	75.852	54495204	G	A
1	OAR1_54796405.1	76.5135	54796405	A	G
1	s11882.1	76.7157	54888519	G	A
1	OAR1_54955557.1	76.8629	54955557	A	G
1	OAR1_54989563.1	76.9376	54989563	A	G
1	s58993.1	77.1343	55079142	G	A
1	s10696.1	77.15	55162668	G	A
1	OAR1_55194024.1	77.15	55194024	G	A
1	OAR1_55300202.1	77.2344	55300202	G	A
1	OAR1_55655089.1	77.7273	55655089	C	A
1	OAR1_55707992_X.1	77.73	55707992	A	G
1	OAR1_55869497.1	77.7694	55869497	G	A
1	s17708.1	77.7992	55935153	C	A
1	OAR1_55965072.1	77.8127	55965072	A	G
1	OAR1_56099906.1	77.8739	56099906	C	A
1	OAR1_56190988.1	77.9152	56190988	G	A
1	OAR1_56266714.1	77.9496	56266714	G	A
1	OAR1_56372435.1	77.9975	56372435	A	G
1	OAR1_56433278.1	78.0251	56433278	A	G
1	s73207.1	79.1279	56782211	G	A
1	OAR1_57568179.1	80.9	57568179	G	A
1	OAR1_57786513.1	81.1711	57786513	A	G
1	s35436.1	81.6625	58041228	A	G
1	OAR1_58337978.1	82.2055	58337978	G	A
1	OAR1_58380865.1	82.2438	58380865	G	A
1	OAR1_58557145.1	82.38	58557145	G	A
1	s19824.1	82.6153	58691477	A	G
1	OAR1_58824777_X.1	82.9213	58824777	G	A
1	OAR1_59008890.1	83.07	59008890	A	G
1	s53539.1	83.571	59236367	A	G
1	OAR1_59316114.1	83.7959	59316114	C	A
1	OAR1_59376965.1	83.9675	59376965	A	G
1	OAR1_59690900.1	84.6821	59690900	A	G
1	OAR1_59752385.1	85.0213	59752385	G	A
1	OAR1_59824227.1	85.0256	59824227	G	A
1	OAR1_60012212.1	85.037	60012212	G	A
1	OAR1_60169765.1	85.0466	60169765	A	G
1	OAR1_60303596.1	85.0892	60303596	C	A
1	OAR1_60457820.1	85.1674	60457820	A	G
1	OAR1_60573392.1	85.226	60573392	G	A
1	OAR1_60615981.1	85.2476	60615981	A	G
1	OAR1_60681744.1	85.281	60681744	A	C
1	OAR1_60716093.1	85.2984	60716093	A	C
1	OAR1_60787591.1	85.3346	60787591	C	A
1	OAR1_60838371.1	85.3604	60838371	G	A
1	OAR1_61145066.1	85.5419	61145066	G	A
1	OAR1_61353037.1	86.0466	61353037	A	C
1	OAR1_61727500_X.1	87.4413	61727500	G	A
1	OAR1_61758118.1	87.5229	61758118	A	G
1	OAR1_61931829.1	87.6911	61931829	A	G
1	s51693.1	87.8576	62103842	A	G
1	OAR1_62185766.1	87.9369	62185766	A	G
1	s21653.1	87.9586	62208177	G	A
1	OAR1_62343378.1	88.0895	62343378	A	G
1	s57947.1	88.1838	62451923	G	A
1	OAR1_62872234.1	88.5317	62872234	G	A
1	OAR1_63062950.1	88.6895	63062950	A	G
1	s17248.1	89.4262	63429511	A	G
1	OAR1_63515541.1	89.5306	63515541	G	A
1	OAR1_63598486_X.1	89.6316	63598486	C	G
1	OAR1_63701137.1	89.7598	63701137	G	A
1	OAR1_63760945.1	89.8345	63760945	A	G
1	s12827.1	89.9926	63887495	C	A
1	OAR1_64192254.1	90.3734	64192254	A	G
1	OAR1_64299133.1	90.5677	64299133	A	G
1	s26713.1	90.6667	64340606	G	A
1	OAR1_64419013.1	91.1175	64419013	C	A
1	OAR1_64780959.1	91.4003	64780959	A	G
1	OAR1_64866878.1	91.4453	64866878	A	C
1	OAR1_65172267.1	91.6632	65172267	A	C
1	s66702.1	91.7631	65492395	C	A
1	OAR1_65513709.1	91.7698	65513709	A	G
1	s35437.1	91.8332	65641804	G	A
1	s65887.1	92.1452	65937043	A	G
1	s24631.1	92.3437	66124879	A	G
1	DU521806_135.1	92.4792	66253062	G	A
1	OAR1_66298910.1	92.5276	66298910	G	A
1	OAR1_66425911.1	92.6618	66425911	G	A
1	OAR1_66472888.1	92.7115	66472888	G	A
1	OAR1_66529236.1	92.771	66529236	A	G
1	OAR1_66650935.1	92.8996	66650935	G	A
1	OAR1_66802799.1	93.0729	66802799	G	A
1	OAR1_66939672.1	93.3096	66939672	A	G
1	OAR1_67047421.1	93.4958	67047421	A	G
1	OAR1_67262164.1	93.8671	67262164	A	G
1	OAR1_67444780.1	94.1828	67444780	G	A
1	s27673.1	94.3412	67536393	A	G
1	OAR1_67572134.1	94.403	67572134	G	A
1	OAR1_67621360.1	94.4881	67621360	G	A
1	OAR1_67710995.1	94.6431	67710995	A	G
1	OAR1_67815745.1	94.8242	67815745	A	G
1	s75469.1	94.9188	67870489	G	A
1	OAR1_68303817_X.1	95.5092	68303817	G	A
1	s16610.1	96.0426	68590165	A	G
1	s06844.1	96.2752	68729264	A	G
1	s02849.1	96.4974	68918632	G	A
1	OAR1_69029592.1	96.6276	69029592	A	G
1	s54235.1	96.8219	69195101	A	G
1	OAR1_69244286.1	96.8609	69244286	A	G
1	OAR1_69330312.1	96.8979	69330312	A	G
1	OAR1_69375814.1	96.9175	69375814	A	G
1	OAR1_69407228_X.1	96.9311	69407228	G	A
1	OAR1_70324188.1	97.6272	70324188	A	G
1	OAR1_70591410.1	97.72	70591410	G	A
1	OAR1_70683260.1	97.7282	70683260	A	G
1	s67240.1	97.9769	70870697	A	G
1	OAR1_70886689.1	97.9981	70886689	G	A
1	OAR1_71076363.1	98.2498	71076363	A	G
1	OAR1_71110534.1	98.2952	71110534	G	A
1	OAR1_71221992.1	98.4431	71221992	G	A
1	OAR1_71254279.1	98.4859	71254279	A	G
1	s09319.1	98.6796	71400275	G	A
1	OAR1_71477114.1	98.7712	71477114	G	A
1	OAR1_71967991.1	99.3044	71967991	C	A
1	OAR1_72099868.1	99.3388	72099868	A	G
1	OAR1_72149006.1	99.3516	72149006	A	G
1	OAR1_72364642.1	99.4077	72364642	A	G
1	OAR1_72618599_X.1	99.4739	72618599	A	G
1	OAR1_72635280.1	99.4782	72635280	G	A
1	OAR1_73136920.1	99.6089	73136920	C	A
1	OAR1_73149868.1	99.6123	73149868	G	A
1	OAR1_73673800.1	99.62	73673800	A	C
1	OAR1_73804032.1	99.62	73804032	A	G
1	OAR1_74015424.1	99.6276	74015424	A	G
1	OAR1_74065628.1	99.6559	74065628	A	G
1	OAR1_74421103.1	99.8563	74421103	T	A
1	OAR1_74545077.1	99.9261	74545077	G	A
1	s05498.1	100.013	74698979	C	A
1	s03807.1	100.1	74853565	C	A
1	OAR1_75006164.1	100.183	75006164	G	A
1	s45673.1	100.231	75095814	A	G
1	s33679.1	100.279	75186253	G	A
1	OAR1_75509335.1	100.453	75509335	C	A
1	OAR1_75553490.1	100.48	75553490	A	G
1	OAR1_75653189.1	100.541	75653189	G	A
1	OAR1_75790685.1	100.744	75790685	A	G
1	s01041.1	100.827	75846931	A	G
1	s39409.1	100.932	75918002	G	A
1	s12060.1	101.011	75971485	A	G
1	s74667.1	101.103	76034212	G	A
1	OAR1_76085236.1	101.179	76085236	G	A
1	OAR1_76172248.1	101.307	76172248	A	C
1	OAR1_76290283.1	101.481	76290283	A	G
1	s43016.1	101.567	76348351	G	A
1	OAR1_76413990.1	101.664	76413990	A	G
1	OAR1_76588267.1	101.921	76588267	G	A
1	s52630.1	101.983	76630204	A	C
1	OAR1_76777710.1	102.201	76777710	G	A
1	OAR1_76803512.1	102.239	76803512	A	G
1	OAR1_77014835.1	102.551	77014835	A	G
1	OAR1_77069506.1	102.632	77069506	A	G
1	OAR1_77147307.1	102.746	77147307	A	G
1	OAR1_77317272.1	102.947	77317272	A	C
1	OAR1_77541835.1	103.065	77541835	G	A
1	OAR1_77772595.1	103.185	77772595	G	A
1	s29884.1	103.23	77864332	A	G
1	OAR1_78003800.1	103.23	78003800	G	A
1	OAR1_78179789.1	103.23	78179789	A	G
1	OAR1_78284069.1	103.23	78284069	A	G
1	OAR1_78460269.1	103.281	78460269	G	A
1	OAR1_78515232.1	103.317	78515232	C	A
1	s68272.1	103.399	78644022	A	C
1	OAR1_78756638.1	103.43	78756638	C	A
1	OAR1_78821366.1	103.48	78821366	A	G
1	OAR1_78868061.1	103.516	78868061	A	G
1	OAR1_78979258.1	103.603	78979258	G	A
1	OAR1_79290834.1	103.899	79290834	A	C
1	OAR1_79329200_X.1	103.998	79329200	G	A
1	OAR1_79446392.1	104.299	79446392	G	A
1	OAR1_79590680.1	104.329	79590680	A	C
1	OAR1_79775846.1	104.382	79775846	G	A
1	OAR1_79908508.1	104.469	79908508	A	G
1	s12028.1	104.491	79941241	G	A
1	OAR1_80065806.1	104.572	80065806	G	A
1	OAR1_80140712.1	104.621	80140712	A	G
1	s42905.1	104.677	80226055	A	G
1	OAR1_80338579.1	104.751	80338579	G	A
1	OAR1_80423494.1	104.807	80423494	A	G
1	OAR1_80547642.1	104.888	80547642	A	C
1	s66736.1	104.961	80658129	G	A
1	OAR1_80836598.1	105.078	80836598	A	G
1	OAR1_80941940.1	105.147	80941940	A	G
1	OAR1_81010882.1	105.255	81010882	A	G
1	OAR1_81160492.1	105.554	81160492	G	A
1	s43247.1	105.688	81223399	G	A
1	s43262.1	106.023	81381590	G	A
1	OAR1_81421530.1	106.108	81421530	A	G
1	OAR1_81508823.1	106.293	81508823	A	G
1	OAR1_81673930.1	106.644	81673930	G	A
1	OAR1_81755877.1	106.818	81755877	A	G
1	OAR1_81868201.1	106.918	81868201	A	G
1	OAR1_81888444.1	106.932	81888444	C	A
1	OAR1_82011046.1	107.028	82011046	A	G
1	s66850.1	107.16	82374457	G	A
1	OAR1_82408795.1	107.16	82408795	G	A
1	OAR1_82549525.1	107.177	82549525	A	G
1	OAR1_82696488.1	107.405	82696488	A	G
1	OAR1_82785441.1	107.454	82785441	G	A
1	OAR1_82882381.1	107.513	82882381	G	A
1	s51517.1	107.605	82988570	G	A
1	OAR1_83030838.1	107.642	83030838	A	G
1	OAR1_83062340.1	107.92	83062340	C	A
1	OAR1_83099190.1	107.92	83099190	A	G
1	OAR1_83132511.1	107.92	83132511	A	G
1	OAR1_83216080.1	107.92	83216080	A	G
1	OAR1_83351599_X.1	107.957	83351599	G	A
1	OAR1_83459803.1	107.991	83459803	G	A
1	OAR1_83502811.1	108.004	83502811	A	C
1	OAR1_83683955.1	108.061	83683955	A	G
1	OAR1_83737754.1	108.078	83737754	G	A
1	OAR1_83979617.1	108.153	83979617	A	G
1	OAR1_84093727.1	108.189	84093727	C	A
1	OAR1_84193337.1	108.22	84193337	G	A
1	s72345.1	108.299	84446964	A	G
1	OAR1_84466659.1	108.306	84466659	G	A
1	OAR1_84653316.1	108.415	84653316	G	A
1	OAR1_84684776.1	108.461	84684776	G	A
1	OAR1_85227163.1	109.251	85227163	G	A
1	OAR1_85261298.1	109.301	85261298	G	C
1	OAR1_85553958.1	109.727	85553958	A	G
1	OAR1_85644099.1	109.858	85644099	A	C
1	s23429.1	109.98	85728159	G	A
1	OAR1_85928070.1	110.074	85928070	G	A
1	OAR1_86293324.1	110.397	86293324	A	G
1	OAR1_86366957.1	110.463	86366957	A	G
1	OAR1_86737634.1	110.791	86737634	A	C
1	OAR1_86820529.1	110.865	86820529	G	A
1	OAR1_86891635.1	110.928	86891635	G	A
1	OAR1_87136648.1	111.145	87136648	A	T
1	OAR1_87191294.1	111.194	87191294	G	A
1	OAR1_87231220.1	111.229	87231220	A	G
1	OAR1_87584863.1	111.542	87584863	G	A
1	OAR1_87698282.1	111.643	87698282	A	G
1	OAR1_87831489.1	111.761	87831489	A	G
1	OAR1_87943078.1	111.86	87943078	A	G
1	OAR1_88170722.1	112.092	88170722	A	G
1	OAR1_88205785.1	112.146	88205785	A	C
1	OAR1_88422556.1	112.48	88422556	C	A
1	s60124.1	112.937	88741864	A	G
1	OAR1_88777345_X.1	112.971	88777345	A	C
1	OAR1_88995347.1	113.181	88995347	G	A
1	OAR1_89059507.1	113.243	89059507	A	G
1	OAR1_89084239.1	113.266	89084239	A	G
1	s26997.1	113.395	89218008	A	G
1	OAR1_89287467.1	113.462	89287467	A	G
1	OAR1_89387151.1	113.558	89387151	A	G
1	OAR1_89480816.1	113.648	89480816	A	C
1	OAR1_89606616.1	113.769	89606616	A	G
1	OAR1_89612976.1	113.776	89612976	G	A
1	OAR1_89659948.1	113.821	89659948	G	A
1	OAR1_89955814.1	114.106	89955814	G	A
1	OAR1_90512133.1	114.641	90512133	G	A
1	OAR1_90546299.1	114.674	90546299	C	A
1	s16601.1	114.724	90598120	G	A
1	OAR1_90778867.1	114.898	90778867	G	A
1	OAR1_90864156.1	114.98	90864156	G	A
1	s70855.1	115.032	90917617	G	A
1	s68056.1	115.051	90937254	G	A
1	s09023.1	115.137	91027108	A	G
1	OAR1_91121549.1	115.228	91121549	A	G
1	OAR1_91294336.1	115.394	91294336	G	A
1	s26230.1	115.648	91529596	A	C
1	OAR1_91590308.1	115.715	91590308	C	A
1	OAR1_91646701.1	115.776	91646701	A	G
1	OAR1_91659037_X.1	115.79	91659037	A	G
1	OAR1_91728055.1	115.866	91728055	G	A
1	s44749.1	115.963	91817026	A	G
1	s10188.1	116.012	91861196	A	G
1	OAR1_91885689.1	116.039	91885689	A	G
1	s05043.1	116.191	92147147	A	G
1	s29535.1	116.221	92264222	G	A
1	s08905.1	116.244	92355168	A	G
1	OAR1_92441077.1	116.266	92441077	A	G
1	OAR1_92508855.1	116.283	92508855	G	A
1	OAR1_92567044.1	116.298	92567044	A	G
1	s66406.1	116.561	93077068	A	G
1	OAR1_93219257.1	116.729	93219257	A	G
1	OAR1_93589808.1	117.027	93589808	A	C
1	OAR1_93664787.1	117.087	93664787	G	A
1	s66549.1	117.183	93783727	A	G
1	s30877.1	117.249	93866510	A	G
1	s28271.1	117.361	94004718	A	C
1	OAR1_94120974.1	117.454	94120974	A	C
1	s63888.1	117.522	94206164	A	G
1	OAR1_94235823.1	117.546	94235823	A	G
1	OAR1_94289328.1	117.589	94289328	A	G
1	s48855.1	117.657	94373271	A	G
1	OAR1_94603351.1	117.842	94603351	G	A
1	OAR1_94799822_X.1	117.999	94799822	G	A
1	OAR1_95138062.1	118.271	95138062	G	A
1	s52860.1	118.412	95311152	A	G
1	OAR1_95378272.1	118.472	95378272	A	G
1	OAR1_95415929.1	118.507	95415929	A	G
1	OAR1_95542935.1	118.621	95542935	A	G
1	OAR1_95575297.1	118.651	95575297	A	G
1	OAR1_95723314.1	118.782	95723314	A	G
1	s00815.1	118.794	95751073	A	G
1	OAR1_95792179.1	118.812	95792179	C	A
1	s56191.1	119.013	96252178	G	A
1	OAR1_96325332.1	119.044	96325332	G	A
1	s46446.1	119.064	96371243	C	A
1	OAR1_96507420.1	119.124	96507420	A	G
1	OAR1_96827188.1	119.297	96827188	G	A
1	OAR1_96866032.1	119.32	96866032	G	A
1	s67307.1	119.435	97228592	G	A
1	OAR1_97368425.1	119.507	97368425	G	A
1	OAR1_97575921.1	119.614	97575921	C	A
1	OAR1_97622932.1	119.638	97622932	A	G
1	OAR1_97780707.1	119.719	97780707	G	A
1	s68420.1	119.745	97830699	G	A
1	OAR1_97871065.1	119.765	97871065	G	A
1	OAR1_97929861.1	119.795	97929861	G	A
1	OAR1_98050550.1	119.857	98050550	A	G
1	OAR1_98069576.1	119.867	98069576	A	G
1	OAR1_98194808.1	119.931	98194808	A	G
1	OAR1_98252911_X.1	119.962	98252911	A	G
1	OAR1_98375496.1	120.147	98375496	A	G
1	OAR1_98453311.1	120.282	98453311	A	G
1	s10849.1	120.357	98492886	G	A
1	s36197.1	120.617	98715722	A	G
1	OAR1_98760723.1	120.636	98760723	A	T
1	OAR1_99059147.1	120.763	99059147	G	A
1	OAR1_99220211.1	120.837	99220211	A	G
1	OAR1_99324339.1	120.885	99324339	A	G
1	s13622.1	120.913	99386576	A	C
1	OAR1_99670410.1	121.487	99670410	A	G
1	OAR1_99885488.1	121.795	99885488	A	G
1	s47850.1	121.893	100020836	G	A
1	s70940.1	121.926	100066603	G	A
1	OAR1_100197637.1	122.021	100197637	G	A
1	s27394.1	122.175	100409909	C	A
1	s10227.1	122.283	100560177	G	A
1	s71557.1	122.463	100808516	A	G
1	OAR1_100874172.1	122.511	100874172	G	A
1	OAR1_101357689.1	122.63	101357689	G	A
1	OAR1_101371162.1	122.63	101371162	G	A
1	OAR1_101551222.1	122.679	101551222	G	A
1	s75453.1	122.894	101851920	A	G
1	OAR1_101903895.1	122.959	101903895	A	G
1	OAR1_102129382.1	123.506	102129382	A	G
1	s54125.1	124.026	102372795	T	A
1	s20863.1	124.045	102504882	G	A
1	OAR1_102571136.1	124.055	102571136	G	A
1	OAR1_102657756.1	124.067	102657756	G	A
1	OAR1_103051402.1	124.125	103051402	G	A
1	DU344050_171.1	124.16	103289546	A	G
1	OAR1_103343127.1	124.168	103343127	A	G
1	OAR1_103547224.1	124.198	103547224	G	A
1	s57208.1	124.266	104012626	G	A
1	OAR1_104036819.1	124.269	104036819	G	A
1	OAR1_104096524.1	124.278	104096524	A	G
1	OAR1_104272909.1	124.363	104272909	G	A
1	OAR1_104439888.1	124.491	104439888	A	G
1	s47338.1	124.945	104772499	C	A
1	OAR1_105916901.1	126.268	105916901	G	A
1	s31394.1	126.335	106052638	G	A
1	OAR1_106079123.1	126.348	106079123	G	A
1	OAR1_106285844.1	126.488	106285844	G	A
1	OAR1_106383900_X.1	126.555	106383900	A	C
1	DU295978_729.1	126.674	106558510	G	A
1	s09516.1	126.73	106746210	G	A
1	OAR1_106946819.1	126.739	106946819	G	A
1	OAR1_107103247.1	126.881	107103247	G	A
1	OAR1_107415569.1	127.181	107415569	T	A
1	OAR1_107574976.1	127.335	107574976	A	G
1	OAR1_107666073.1	127.422	107666073	G	A
1	OAR1_107977315.1	127.722	107977315	A	C
1	DU390992_212.1	128.133	108405452	A	G
1	OAR1_108602541.1	128.323	108602541	A	G
1	OAR1_108764473.1	128.478	108764473	A	G
1	s22463.1	128.704	108950840	G	A
1	s62883.1	128.787	109009378	G	A
1	OAR1_109179099.1	129.028	109179099	G	A
1	s06116.1	129.129	109250459	A	G
1	s56889.1	129.972	109843920	A	G
1	OAR1_109929835.1	130.094	109929835	G	A
1	OAR1_110170625.1	130.436	110170625	A	G
1	OAR1_110741899.1	131.132	110741899	G	A
1	s17035.1	132.152	111327375	A	G
1	OAR1_111681099.1	132.285	111681099	G	A
1	OAR1_111942228.1	132.698	111942228	A	G
1	OAR1_112239116.1	133.449	112239116	A	C
1	OAR1_112382083.1	133.594	112382083	G	A
1	s65111.1	133.658	112444325	G	A
1	OAR1_112480565.1	133.695	112480565	G	A
1	s04333.1	133.81	112594061	G	A
1	s37759.1	134.026	112833006	G	A
1	OAR1_112929344.1	134.608	112929344	G	A
1	OAR1_113358874.1	135.38	113358874	G	A
1	s65231.1	135.38	113481040	G	A
1	OAR1_114069491_X.1	135.38	114069491	A	G
1	OAR1_114388832.1	135.38	114388832	G	A
1	OAR1_114668260_X.1	135.749	114668260	G	A
1	OAR1_114784862.1	136.023	114784862	A	C
1	s31815.1	136.478	114977993	G	A
1	s53017.1	136.647	115119434	G	A
1	OAR1_115148286.1	136.671	115148286	A	G
1	OAR1_116061476.1	137.43	116061476	A	G
1	OAR1_116407937.1	137.789	116407937	A	G
1	OAR1_116535590.1	137.952	116535590	G	A
1	OAR1_116671699.1	138.197	116671699	A	G
1	OAR1_117122442.1	138.961	117122442	A	G
1	OAR1_117214017.1	139.038	117214017	A	G
1	OAR1_117762259.1	139.711	117762259	A	G
1	s28234.1	139.776	117832508	G	A
1	s53597.1	139.805	117863644	G	A
1	s49913.1	139.9	118267581	A	G
1	s23714.1	139.9	118418547	A	G
1	s10939.1	139.9	118511394	A	G
1	OAR1_118992470.1	140.264	118992470	G	A
1	OAR1_119039319.1	140.304	119039319	A	C
1	OAR1_119599313.1	140.711	119599313	G	C
1	OAR1_119764980.1	140.755	119764980	G	A
1	OAR1_120032190.1	140.934	120032190	C	A
1	OAR1_120133939.1	141.023	120133939	G	A
1	OAR1_120333510.1	141.032	120333510	G	A
1	OAR1_120528715.1	141.04	120528715	G	A
1	OAR1_120685177.1	141.047	120685177	A	G
1	s61852.1	141.055	120859454	A	G
1	OAR1_120926458.1	141.058	120926458	A	C
1	OAR1_121196860.1	141.07	121196860	G	A
1	s27513.1	141.077	121348228	A	G
1	OAR1_121390041.1	141.078	121390041	A	G
1	OAR1_121923465.1	141.102	121923465	C	A
1	OAR1_121954489.1	141.103	121954489	A	G
1	OAR1_122053305.1	141.108	122053305	G	A
1	s10597.1	141.14	122781585	G	A
1	OAR1_122946739.1	141.147	122946739	G	A
1	OAR1_123158743.1	141.157	123158743	A	G
1	OAR1_123217898.1	141.159	123217898	G	A
1	OAR1_123254582.1	141.161	123254582	A	G
1	OAR1_123473996.1	141.171	123473996	A	G
1	OAR1_123594195.1	141.176	123594195	A	C
1	s53428.1	141.18	123690836	G	A
1	s07863.1	141.183	123752566	A	G
1	s23936.1	141.184	123770917	A	G
1	s65345.1	141.185	123808276	G	A
1	s20089.1	141.187	123845263	A	G
1	OAR1_123916688.1	141.19	123916688	A	G
1	OAR1_124002420.1	141.194	124002420	A	G
1	OAR1_124078281.1	141.197	124078281	G	A
1	OAR1_124151951.1	141.201	124151951	G	A
1	OAR1_124342458_X.1	141.209	124342458	A	G
1	s20325.1	141.211	124383782	A	G
1	OAR1_124914407.1	141.234	124914407	G	A
1	s31818.1	141.249	125249601	A	G
1	OAR1_125367772.1	141.255	125367772	A	C
1	OAR1_125784636.1	141.273	125784636	G	A
1	OAR1_126151335.1	141.289	126151335	C	A
1	OAR1_126268263.1	141.294	126268263	A	G
1	OAR1_126274781.1	141.295	126274781	C	A
1	OAR1_126414415.1	141.301	126414415	G	A
1	s14003.1	141.328	127018347	G	A
1	s71952.1	141.333	127137708	A	G
1	s49384.1	141.336	127210660	G	A
1	OAR1_127384626.1	141.344	127384626	G	A
1	s01352.1	141.348	127488609	G	A
1	s00684.1	141.421	129127850	G	A
1	s47660.1	141.443	129626995	G	A
1	OAR1_130231922.1	141.47	130231922	A	G
1	s58074.1	141.474	130319739	A	C
1	s43808.1	141.486	130604257	A	G
1	OAR1_130854923.1	141.497	130854923	A	G
1	s13901.1	141.502	130951185	C	A
1	s04671.1	141.52	131376224	G	A
1	s49552.1	141.53	131583127	G	A
1	s66718.1	141.53	131603528	A	G
1	OAR1_131707541.1	141.535	131707541	A	G
1	OAR1_131763544.1	141.538	131763544	A	G
1	s42578.1	141.541	131849066	G	A
1	OAR1_132088794.1	141.552	132088794	C	A
1	OAR1_132131514.1	141.554	132131514	C	A
1	OAR1_132154345.1	141.555	132154345	G	A
1	s05893.1	141.569	132461215	A	G
1	s49103.1	141.583	132777236	G	A
1	OAR1_132909958.1	141.588	132909958	G	A
1	OAR1_133042405.1	141.594	133042405	G	A
1	OAR1_133238194.1	141.603	133238194	A	C
1	OAR1_133394698.1	141.61	133394698	A	G
1	OAR1_134092466.1	141.641	134092466	G	A
1	OAR1_134436622.1	141.656	134436622	A	G
1	OAR1_134528666.1	141.66	134528666	A	G
1	OAR1_134632408_X.1	141.665	134632409	A	C
1	OAR1_134825689.1	141.673	134825689	G	A
1	OAR1_135031858.1	141.682	135031858	A	G
1	OAR1_135091041.1	141.685	135091041	A	G
1	OAR1_135202799.1	141.69	135202799	G	A
1	OAR1_135222269.1	141.691	135222269	A	G
1	OAR1_135432075.1	141.7	135432075	G	A
1	OAR1_135563277.1	141.706	135563277	A	G
1	OAR1_135728261.1	141.713	135728261	G	A
1	s35304.1	141.723	135957355	A	G
1	OAR1_136190813.1	141.734	136190813	G	A
1	OAR1_136442058.1	141.745	136442058	G	A
1	OAR1_136609882_X.1	141.752	136609883	G	A
1	OAR1_136656822.1	141.754	136656822	C	A
1	OAR1_136768184.1	141.759	136768184	A	G
1	OAR1_136912505.1	141.766	136912505	G	A
1	OAR1_136990502.1	141.769	136990502	G	A
1	OAR1_137004604.1	141.77	137004604	G	A
1	OAR1_137081322.1	141.773	137081322	G	A
1	OAR1_137125494.1	141.775	137125494	A	G
1	OAR1_137567887.1	141.794	137567887	G	A
1	OAR1_137928314.1	141.81	137928314	G	A
1	OAR1_137974140.1	141.812	137974140	A	G
1	OAR1_138124922.1	141.819	138124922	A	G
1	OAR1_138144853.1	141.82	138144853	A	G
1	OAR1_138571443.1	141.839	138571443	A	C
1	OAR1_138660717.1	141.843	138660717	A	C
1	OAR1_138841186.1	141.851	138841186	C	A
1	OAR1_138899845.1	141.853	138899845	G	A
1	s43056.1	141.867	139202269	G	A
1	s68780.1	141.871	139293919	G	A
1	OAR1_139429254.1	141.877	139429254	A	G
1	OAR1_139515303.1	141.881	139515303	A	G
1	DU354639_611.1	141.882	139547596	G	A
1	OAR1_139589705.1	141.884	139589705	C	A
1	s32216.1	141.889	139696147	G	A
1	OAR1_140104902.1	141.907	140104902	C	A
1	OAR1_140218970.1	141.912	140218970	A	G
1	OAR1_140350378.1	141.918	140350378	G	A
1	OAR1_140547067.1	141.926	140547067	G	A
1	OAR1_140644855.1	141.931	140644855	A	G
1	OAR1_140748390.1	141.935	140748390	A	G
1	OAR1_140839521.1	141.939	140839521	A	G
1	OAR1_141087385.1	141.95	141087385	G	A
1	OAR1_141439663.1	141.966	141439663	A	G
1	OAR1_141493314.1	141.968	141493314	G	A
1	OAR1_141771243.1	141.981	141771243	A	G
1	OAR1_142079316.1	141.994	142079316	A	G
1	OAR1_142835546.1	142.028	142835546	G	A
1	OAR1_143380398.1	142.052	143380398	G	A
1	OAR1_143422146.1	142.054	143422146	A	G
1	OAR1_143734986.1	142.067	143734986	A	C
1	OAR1_144015756_X.1	142.08	144015757	A	G
1	OAR1_144103391.1	142.084	144103391	G	A
1	OAR1_144545940.1	142.09	144545940	A	G
1	OAR1_144606128.1	142.09	144606128	A	G
1	OAR1_144742152.1	142.09	144742152	G	A
1	OAR1_145298604.1	142.09	145298604	A	G
1	s61417.1	142.09	145578767	G	A
1	OAR1_145839705_X.1	142.09	145839706	A	G
1	OAR1_146154840.1	142.09	146154840	A	G
1	OAR1_146326055.1	142.185	146326055	A	G
1	OAR1_146504508.1	142.417	146504508	A	G
1	OAR1_146834889.1	142.845	146834889	A	C
1	OAR1_147012957.1	143.076	147012957	A	G
1	OAR1_147076289.1	143.158	147076289	G	A
1	OAR1_147803599.1	144.101	147803599	G	A
1	OAR1_148102479.1	144.488	148102479	G	A
1	OAR1_148211899.1	144.63	148211899	A	G
1	OAR1_148262943.1	144.697	148262943	A	G
1	OAR1_148509830.1	144.94	148509830	C	A
1	OAR1_148685022.1	144.94	148685022	A	G
1	OAR1_148736249.1	144.94	148736249	A	C
1	OAR1_148875501.1	144.94	148875501	A	G
1	OAR1_148901159.1	144.94	148901159	G	A
1	OAR1_148943723.1	144.94	148943723	A	G
1	s71114.1	144.94	148998115	G	A
1	s53839.1	144.94	149130207	G	A
1	OAR1_149183890.1	144.94	149183890	A	G
1	OAR1_149346875.1	144.94	149346875	G	A
1	OAR1_149463910.1	144.94	149463910	A	G
1	OAR1_149565545.1	144.94	149565545	G	A
1	OAR1_149615880.1	145.045	149615880	A	G
1	s44700.1	145.232	149700572	A	G
1	OAR1_149763555.1	145.37	149763555	A	G
1	OAR1_149859570.1	145.495	149859570	G	A
1	s32527.1	145.564	149949480	A	G
1	OAR1_150166292.1	145.729	150166292	G	A
1	OAR1_150193285.1	145.749	150193285	G	A
1	s39761.1	145.899	150389575	G	A
1	OAR1_150413799.1	145.917	150413799	C	A
1	OAR1_150474489.1	145.963	150474489	A	G
1	OAR1_150616902.1	146.071	150616902	A	G
1	OAR1_150882481.1	146.273	150882481	A	G
1	OAR1_151085106.1	146.428	151085106	G	A
1	OAR1_151167765.1	146.49	151167765	A	G
1	OAR1_151206081.1	146.519	151206081	G	A
1	OAR1_151330117.1	146.614	151330117	G	A
1	OAR1_151432457.1	146.692	151432457	G	A
1	OAR1_151480056.1	146.728	151480056	C	A
1	OAR1_151562189.1	146.79	151562189	A	G
1	OAR1_151593716.1	146.814	151593716	A	C
1	OAR1_151795382.1	146.968	151795382	A	G
1	OAR1_151829423.1	146.994	151829423	G	A
1	OAR1_151990101.1	147.064	151990101	G	A
1	OAR1_152022616.1	147.077	152022616	A	G
1	s42369.1	147.1	152080276	G	A
1	s13933.1	147.197	152322874	A	G
1	OAR1_152507672.1	147.314	152507672	G	A
1	OAR1_152783718.1	147.595	152783718	G	A
1	OAR1_152799556.1	147.613	152799556	A	G
1	OAR1_152864182.1	147.683	152864182	G	A
1	OAR1_152927383.1	147.751	152927383	A	G
1	OAR1_153088363.1	147.926	153088363	C	A
1	OAR1_153098240.1	147.937	153098240	A	G
1	OAR1_153322695.1	148.181	153322695	A	G
1	OAR1_153621075.1	148.505	153621075	A	G
1	OAR1_153651147.1	148.538	153651147	A	G
1	OAR1_153662211.1	148.55	153662211	G	A
1	OAR1_153720105_X.1	148.613	153720106	G	A
1	OAR1_154062793.1	149.032	154062793	C	A
1	OAR1_154122474.1	149.132	154122474	G	A
1	OAR1_154168518.1	149.21	154168518	G	A
1	OAR1_154240036.1	149.331	154240036	A	G
1	OAR1_154551314.1	149.856	154551314	C	A
1	OAR1_154588271.1	149.918	154588271	G	A
1	OAR1_154648345.1	150.019	154648345	C	A
1	OAR1_154757996.1	150.204	154757996	G	A
1	OAR1_154909321.1	150.45	154909321	G	A
1	s64416.1	150.579	155050741	G	A
1	OAR1_155107985.1	150.631	155107985	A	G
1	s04157.1	150.718	155203470	A	G
1	OAR1_155282398.1	150.79	155282398	G	A
1	OAR1_155525627.1	151.011	155525627	A	G
1	OAR1_155672687.1	151.144	155672687	G	A
1	OAR1_155810736.1	151.27	155810736	G	A
1	OAR1_155849452_X.1	151.305	155849453	A	G
1	OAR1_156093833_X.1	151.543	156093834	A	G
1	OAR1_156122070.1	151.58	156122070	G	A
1	OAR1_156143576.1	151.608	156143576	G	A
1	OAR1_156411137.1	152.085	156411137	G	A
1	OAR1_156459785.1	152.178	156459785	A	G
1	OAR1_156562490.1	152.375	156562490	G	A
1	OAR1_156714280.1	152.665	156714280	A	G
1	OAR1_156775749.1	152.783	156775749	G	A
1	s65986.1	153.074	156940444	G	A
1	s25904.1	153.146	156983612	G	A
1	OAR1_157030645.1	153.224	157030645	G	A
1	OAR1_157043419.1	153.245	157043419	G	A
1	OAR1_157215006.1	153.605	157215006	G	A
1	OAR1_157286052.1	153.821	157286052	A	G
1	OAR1_157363688.1	154.057	157363688	A	G
1	OAR1_157445313.1	154.284	157445313	G	A
1	OAR1_157504484.1	154.312	157504484	A	G
1	OAR1_157532851.1	154.325	157532851	G	A
1	OAR1_157979007.1	154.628	157979007	G	A
1	OAR1_158719217.1	156.376	158719217	G	A
1	OAR1_158762135.1	156.407	158762135	G	A
1	OAR1_158786538.1	156.425	158786538	A	G
1	OAR1_159028859.1	157.48	159028859	A	G
1	OAR1_159080734_X.1	157.51	159080735	A	G
1	OAR1_159234607.1	157.636	159234607	A	G
1	OAR1_159319098.1	157.732	159319098	G	A
1	OAR1_159357393.1	157.775	159357393	A	G
1	OAR1_159528420.1	157.97	159528420	G	A
1	OAR1_159564665.1	158.011	159564665	G	A
1	OAR1_159809092.1	158.29	159809092	G	A
1	OAR1_159836856.1	158.321	159836856	A	G
1	OAR1_160092506.1	158.613	160092506	A	G
1	OAR1_160201909.1	158.737	160201909	A	G
1	s44387.1	158.863	160312771	A	G
1	OAR1_160339673.1	158.894	160339673	G	A
1	OAR1_160629385.1	159.388	160629385	A	G
1	OAR1_160814204.1	159.777	160814204	A	G
1	OAR1_161011096.1	160.097	161011096	G	A
1	OAR1_161244393.1	160.481	161244393	A	G
1	OAR1_161353043.1	160.671	161353043	A	G
1	OAR1_161631697.1	161.159	161631697	G	A
1	OAR1_161706015.1	161.289	161706015	C	A
1	DU251390_382.1	161.93	162097180	G	A
1	OAR1_162594169.1	161.93	162594169	A	G
1	OAR1_162692371.1	161.93	162692371	G	A
1	OAR1_162954046_X.1	163.062	162954047	A	G
1	OAR1_163091159.1	163.799	163091159	A	G
1	OAR1_163096460.1	163.827	163096460	A	G
1	OAR1_163138530.1	164.053	163138530	G	A
1	OAR1_163239092.1	164.594	163239092	G	A
1	OAR1_163291141.1	164.873	163291141	G	A
1	s52805.1	165.678	163580266	C	A
1	OAR1_163628086_X.1	165.732	163628087	G	A
1	OAR1_163665145.1	165.774	163665145	A	C
1	OAR1_163684434.1	165.831	163684434	G	A
1	OAR1_163770295.1	165.954	163770295	G	A
1	OAR1_163834913.1	166.006	163834913	A	G
1	OAR1_164087914.1	166.212	164087914	G	A
1	OAR1_164149811_X.1	166.262	164149812	G	A
1	OAR1_164254640.1	166.347	164254640	A	G
1	s06751.1	166.391	164309300	A	G
1	OAR1_164392201.1	166.496	164392201	A	G
1	OAR1_164454098.1	166.578	164454098	A	C
1	OAR1_164591146.1	166.76	164591146	C	A
1	OAR1_165108584_X.1	167.239	165108585	A	G
1	OAR1_165185818_X.1	167.28	165185819	G	A
1	OAR1_165226865.1	167.309	165226865	G	A
1	OAR1_165282616.1	167.434	165282616	A	G
1	OAR1_165405029.1	167.707	165405029	A	G
1	OAR1_165528274.1	168.059	165528274	A	G
1	OAR1_165909318.1	169.446	165909318	G	A
1	OAR1_166085590.1	169.679	166085590	A	G
1	OAR1_166160045.1	169.68	166160045	G	A
1	OAR1_166359491.1	169.68	166359491	A	G
1	OAR1_166405159.1	169.742	166405159	G	A
1	OAR1_166733872.1	170.197	166733872	A	G
1	OAR1_166829690.1	170.339	166829690	G	A
1	s10666.1	170.553	166973217	G	A
1	OAR1_167129505.1	170.785	167129505	A	G
1	OAR1_167263610.1	170.984	167263610	G	A
1	OAR1_167277333.1	171.004	167277333	G	A
1	OAR1_167422087.1	171.215	167422087	C	A
1	OAR1_167487871.1	171.311	167487871	A	G
1	OAR1_167707765.1	171.63	167707765	G	A
1	OAR1_167845119.1	171.829	167845119	G	A
1	OAR1_167909621.1	171.923	167909621	G	A
1	OAR1_168080389.1	172.17	168080389	A	G
1	OAR1_168135011.1	172.25	168135011	A	G
1	OAR1_168304748.1	172.496	168304748	G	A
1	OAR1_168497996.1	172.776	168497996	A	G
1	OAR1_168642518.1	172.974	168642518	C	A
1	OAR1_168660385.1	172.997	168660385	A	G
1	s06072.1	173.194	168802594	A	G
1	OAR1_169015375.1	173.781	169015375	A	C
1	OAR1_169146033.1	174.106	169146033	A	G
1	OAR1_169522497.1	174.419	169522497	A	G
1	OAR1_169537953.1	174.432	169537953	A	G
1	OAR1_169643592.1	174.52	169643592	G	A
1	OAR1_169681073.1	174.551	169681073	G	A
1	s49838.1	174.736	169902567	A	C
1	OAR1_169957403.1	174.781	169957403	A	G
1	OAR1_169993851.1	174.812	169993851	G	A
1	OAR1_170250292.1	174.853	170250292	A	G
1	OAR1_170299553.1	174.859	170299553	A	G
1	OAR1_170339717.1	174.864	170339717	G	A
1	OAR1_171009370.1	174.953	171009370	A	G
1	OAR1_171688263.1	175.518	171688263	A	C
1	OAR1_171775698.1	175.635	171775698	A	G
1	OAR1_171842250.1	175.723	171842250	G	A
1	OAR1_171937793.1	175.85	171937793	G	A
1	OAR1_172310048.1	176.25	172310048	A	G
1	OAR1_172502574.1	176.25	172502574	G	A
1	s29945.1	176.25	172585735	A	G
1	OAR1_172651470.1	176.255	172651470	G	A
1	OAR1_173016122.1	176.34	173016122	A	C
1	OAR1_173192369.1	176.368	173192369	G	A
1	s75210.1	176.5	173310593	A	C
1	OAR1_173415791_X.1	176.78	173415792	G	A
1	OAR1_173609215.1	177.049	173609215	G	A
1	OAR1_173678829.1	177.119	173678829	A	C
1	OAR1_173746510.1	177.187	173746510	G	A
1	OAR1_173940953.1	177.384	173940953	G	A
1	OAR1_174220716.1	177.668	174220716	G	A
1	OAR1_174294162.1	177.742	174294162	A	G
1	OAR1_174790984.1	178.187	174790984	A	G
1	OAR1_174847452.1	178.226	174847452	A	G
1	OAR1_175012572.1	178.47	175012572	G	A
1	OAR1_175040095.1	178.47	175040095	A	G
1	s58489.1	178.47	175140839	A	G
1	OAR1_175397767.1	178.47	175397767	A	G
1	OAR1_175474366.1	178.47	175474366	G	A
1	s30482.1	178.705	175630617	A	G
1	OAR1_176300432.1	179.36	176300432	G	A
1	OAR1_176418046.1	179.418	176418046	G	A
1	OAR1_176699214_X.1	179.558	176699215	A	G
1	OAR1_176779276.1	179.597	176779276	G	A
1	OAR1_177013374.1	179.713	177013374	G	A
1	OAR1_177098302.1	179.755	177098302	A	G
1	DU277123_162.1	179.932	177454496	A	G
1	s59552.1	179.965	177521965	A	G
1	OAR1_177588419.1	179.998	177588419	C	A
1	OAR1_177737794.1	180.072	177737794	G	A
1	OAR1_177805968.1	180.106	177805968	A	G
1	s48416.1	180.232	178044043	G	A
1	OAR1_178282136.1	180.367	178282136	A	G
1	OAR1_178552948.1	180.51	178552948	A	G
1	OAR1_178637159.1	180.51	178637159	G	A
1	OAR1_178652326.1	180.51	178652326	A	G
1	OAR1_178739298.1	180.51	178739298	A	G
1	OAR1_178909323.1	180.51	178909323	A	G
1	OAR1_178984114.1	180.51	178984114	G	A
1	s65477.1	180.756	179127769	A	C
1	OAR1_179373806.1	181.207	179373806	A	G
1	OAR1_179518897.1	181.473	179518897	G	A
1	OAR1_180036334.1	182.422	180036334	A	G
1	OAR1_180064138.1	182.473	180064138	A	G
1	OAR1_180180507.1	182.686	180180507	A	G
1	OAR1_180220343.1	182.759	180220343	G	A
1	OAR1_181579456.1	184.662	181579456	G	A
1	OAR1_181784491.1	184.878	181784491	A	G
1	OAR1_181862197.1	184.96	181862197	A	G
1	OAR1_182077211.1	185.186	182077211	A	C
1	OAR1_182272525.1	185.391	182272525	C	A
1	s33536.1	185.444	182323017	G	A
1	OAR1_182373616.1	185.498	182373616	G	A
1	OAR1_182440957.1	185.568	182440957	G	A
1	OAR1_182648335.1	185.787	182648335	G	A
1	OAR1_182821609.1	185.969	182821609	A	G
1	OAR1_182894282.1	186.051	182894282	A	G
1	OAR1_182930145.1	186.128	182930145	A	G
1	OAR1_183033581.1	186.29	183033581	A	G
1	OAR1_183201498.1	186.29	183201498	A	G
1	DU507059_332.1	186.29	183221964	A	G
1	OAR1_183331724.1	186.29	183331724	G	A
1	OAR1_183563305.1	186.352	183563305	G	A
1	OAR1_183889668.1	186.599	183889668	G	A
1	OAR1_183962708.1	186.682	183962708	A	G
1	OAR1_184089805.1	186.76	184089805	A	G
1	s33709.1	186.989	184451958	A	C
1	OAR1_184552574.1	187.107	184552574	C	A
1	OAR1_184634772.1	187.2	184634772	G	A
1	s09281.1	187.202	184671290	G	A
1	OAR1_184883783.1	187.214	184883783	A	G
1	OAR1_184944414.1	187.218	184944414	G	A
1	OAR1_185029313_X.1	187.222	185029313	G	A
1	OAR1_185100554.1	187.226	185100554	A	G
1	OAR1_185135450.1	187.228	185135450	G	A
1	OAR1_185233142.1	187.54	185233142	A	G
1	s68080.1	187.584	185379982	G	C
1	OAR1_185450355.1	187.606	185450355	A	G
1	OAR1_185845001_X.1	188.02	185845001	G	A
1	s26786.1	188.034	185918744	C	A
1	OAR1_186167236.1	188.275	186167236	G	A
1	OAR1_186173189.1	188.282	186173189	A	G
1	OAR1_186468930.1	188.59	186468930	G	A
1	OAR1_186584333.1	188.672	186584333	C	A
1	OAR1_186651065.1	188.719	186651065	G	A
1	DU468143_519.1	189.109	187201654	A	G
1	OAR1_187356862.1	189.15	187356862	A	C
1	OAR1_187706607.1	189.15	187706607	C	A
1	OAR1_187869067.1	189.186	187869067	A	G
1	OAR1_188072912.1	189.357	188072912	A	G
1	s22556.1	189.482	188220265	A	G
1	OAR1_188482033.1	189.62	188482033	G	A
1	s57353.1	189.62	188606405	G	A
1	s23806.1	189.62	188636562	A	G
1	OAR1_188675266.1	189.62	188675266	C	A
1	OAR1_189179554.1	190.225	189179554	G	A
1	s30872.1	190.26	189263132	A	G
1	OAR1_189293124.1	190.272	189293124	A	G
1	OAR1_189372172.1	190.306	189372172	G	A
1	OAR1_189570484.1	190.389	189570484	C	A
1	OAR1_189611025.1	190.406	189611025	A	G
1	OAR1_189865644.1	190.42	189865644	G	A
1	s55119.1	190.42	190095324	A	G
1	OAR1_190235361.1	190.42	190235361	G	A
1	s29907.1	190.42	190483485	G	A
1	OAR1_190549231.1	190.44	190549231	G	A
1	s58464.1	190.801	190795470	A	C
1	OAR1_191068578.1	191.201	191068578	A	G
1	s41578.1	191.363	191179492	G	A
1	OAR1_191290572.1	191.526	191290572	A	G
1	OAR1_191482823.1	191.808	191482823	C	A
1	s17535.1	191.884	191535368	A	C
1	OAR1_192014687.1	192.586	192014687	A	C
1	OAR1_192273720.1	192.966	192273720	G	A
1	OAR1_192317295.1	193.029	192317295	G	A
1	OAR1_192580530.1	193.179	192580530	A	G
1	OAR1_192648996.1	193.217	192648996	G	A
1	s70330.1	193.354	192900737	A	G
1	OAR1_193099978.1	193.467	193099978	G	A
1	OAR1_193374638.1	193.631	193374638	G	A
1	OAR1_193526104.1	193.721	193526104	G	A
1	OAR1_193571056.1	193.734	193571056	A	G
1	OAR1_193623565.1	193.75	193623565	G	A
1	OAR1_193664187.1	193.762	193664187	A	G
1	OAR1_193821520.1	193.81	193821520	G	A
1	OAR1_193849381.1	193.818	193849381	A	G
1	OAR1_194099181.1	193.841	194099181	G	A
1	OAR1_194119589.1	193.843	194119589	C	A
1	OAR1_194234635.1	193.852	194234635	A	G
1	OAR1_194317508.1	193.859	194317508	G	A
1	s26591.1	193.865	194387653	A	G
1	OAR1_194765342.1	193.897	194765342	G	A
1	OAR1_194837366.1	193.903	194837366	A	G
1	OAR1_194938697.1	193.924	194938697	A	C
1	OAR1_195051716.1	194	195051716	G	A
1	s22819.1	194.117	195227623	A	G
1	s50526.1	194.161	195293637	G	A
1	OAR1_195376734.1	194.216	195376734	A	G
1	OAR1_195460032.1	194.271	195460032	G	A
1	OAR1_195607285.1	194.369	195607285	A	G
1	OAR1_195677907.1	194.416	195677907	A	G
1	OAR1_195711851.1	194.439	195711851	A	C
1	OAR1_195863506.1	194.54	195863506	A	G
1	s66078.1	194.69	196088238	A	G
1	OAR1_196168282.1	194.743	196168282	A	G
1	s72363.1	194.83	196299127	G	A
1	OAR1_196324863.1	194.847	196324863	A	G
1	OAR1_196519762.1	194.977	196519762	A	G
1	s15220.1	195.223	197264094	C	A
1	OAR1_197390718.1	195.305	197390718	A	G
1	OAR1_197552092.1	195.421	197552092	G	A
1	s30457.1	195.661	197997065	G	A
1	s09288.1	195.82	198201662	G	A
1	OAR1_198449920.1	196.039	198449920	A	G
1	OAR1_198560615.1	196.167	198560615	G	A
1	OAR1_198640501.1	196.259	198640501	A	G
1	OAR1_198703483.1	196.332	198703483	G	C
1	OAR1_198827329.1	196.474	198827329	A	G
1	OAR1_199454273.1	197.512	199454273	G	A
1	OAR1_199767040.1	198.735	199767040	C	A
1	OAR1_199973788.1	199.217	199973788	G	A
1	OAR1_200004020.1	199.337	200004020	A	G
1	OAR1_200055120.1	199.539	200055120	C	G
1	OAR1_200106518.1	199.742	200106518	A	G
1	s62140.1	200.037	200181267	C	G
1	OAR1_200303117.1	200.297	200303117	G	A
1	s69292.1	200.512	200405965	A	G
1	OAR1_200454847.1	200.614	200454847	G	A
1	OAR1_200541893.1	200.795	200541893	A	G
1	OAR1_200643723.1	201.008	200643723	A	G
1	OAR1_200750195.1	201.23	200750195	A	G
1	OAR1_200881167.1	201.444	200881167	C	A
1	s38262.1	201.64	200966182	A	G
1	OAR1_201107253_X.1	201.998	201107254	A	G
1	s59942.1	202.66	201368574	G	A
1	s10019.1	203.234	201594856	A	G
1	OAR1_201628760.1	203.32	201628760	A	G
1	s66109.1	203.947	201819222	A	C
1	OAR1_201878358.1	204.352	201878358	G	A
1	s00505.1	204.376	202103682	C	A
1	OAR1_202290032.1	204.408	202290032	C	A
1	s48685.1	204.426	202331145	G	A
1	OAR1_202688328.1	204.939	202688328	A	G
1	OAR1_202894635.1	205.235	202894635	G	A
1	s51974.1	206.58	203683943	A	G
1	s25306.1	206.718	203766149	G	A
1	OAR1_204120440.1	207.33	204120440	G	A
1	OAR1_204180696.1	207.443	204180696	G	A
1	OAR1_204419440.1	207.891	204419440	A	G
1	OAR1_204473797.1	207.992	204473797	A	G
1	s38136.1	208.35	204664566	G	A
1	OAR1_204671262.1	208.363	204671262	G	A
1	s55133.1	209.352	205038272	A	G
1	s04214.1	209.398	205168769	A	G
1	OAR1_205303256.1	209.639	205303256	G	A
1	s15960.1	209.786	205685254	A	G
1	s35890.1	209.934	206117693	A	G
1	OAR1_206165051.1	210.007	206165051	G	A
1	s28201.1	211.017	206746221	C	A
1	OAR1_206794718.1	211.116	206794718	G	A
1	s70249.1	211.522	206992121	G	A
1	OAR1_207015625_X.1	211.57	207015626	G	A
1	s44805.1	211.72	207088640	G	A
1	s42985.1	212.063	207255695	C	A
1	OAR1_207317735.1	212.19	207317735	A	G
1	OAR1_207345817.1	212.248	207345817	A	G
1	OAR1_207388399.1	212.335	207388399	G	A
1	OAR1_207602058.1	212.774	207602058	A	G
1	OAR1_208070059.1	213.296	208070059	A	G
1	OAR1_208295610.1	213.516	208295610	A	G
1	OAR1_208344041_X.1	213.58	208344042	G	A
1	s45679.1	213.61	208366312	A	G
1	OAR1_208429164.1	213.693	208429164	A	C
1	OAR1_208528122.1	213.823	208528122	A	G
1	OAR1_208608268.1	213.929	208608268	A	G
1	s61835.1	214.007	208667372	G	A
1	OAR1_208809061.1	214.195	208809061	C	A
1	OAR1_208871445.1	214.277	208871445	A	G
1	OAR1_209022621.1	214.44	209022621	A	G
1	OAR1_209169552_X.1	214.476	209169553	G	A
1	OAR1_209260163.1	214.531	209260163	A	C
1	OAR1_209289103.1	214.549	209289103	G	A
1	OAR1_209563797.1	214.715	209563797	A	G
1	OAR1_209685503.1	214.789	209685503	G	A
1	OAR1_209730030.1	214.816	209730030	A	G
1	OAR1_209789231.1	214.852	209789231	G	A
1	OAR1_209817395.1	214.869	209817395	G	A
1	s49124.1	214.897	209864493	A	G
1	OAR1_209904355.1	214.921	209904355	A	G
1	OAR1_210014196.1	214.988	210014196	A	G
1	OAR1_210062839.1	215.017	210062839	G	A
1	OAR1_210133879.1	215.06	210133879	A	G
1	OAR1_210204045.1	215.151	210204045	A	G
1	OAR1_210273600.1	215.255	210273600	A	G
1	s51349.1	215.636	210527436	G	A
1	OAR1_210596656.1	215.739	210596656	A	G
1	OAR1_210858510.1	215.88	210858510	A	G
1	OAR1_211089470_X.1	215.988	211089471	A	G
1	OAR1_211106505.1	215.996	211106505	G	A
1	OAR1_211426054.1	216.587	211426054	G	A
1	OAR1_211496745.1	216.725	211496745	G	A
1	OAR1_211681347.1	217.085	211681347	A	G
1	OAR1_211853661.1	217.421	211853661	G	A
1	s35939.1	217.613	211951869	G	A
1	s61136.1	217.84	212068519	G	A
1	OAR1_212121820_X.1	217.944	212121821	G	A
1	OAR1_212196400.1	217.995	212196400	C	A
1	OAR1_212510864.1	218.191	212510864	A	G
1	OAR1_212647513.1	218.25	212647513	A	G
1	OAR1_212713661.1	218.25	212713661	A	G
1	OAR1_212887561.1	219.23	212887561	C	A
1	OAR1_213019864.1	219.23	213019864	A	G
1	s38317.1	219.23	213062725	G	A
1	OAR1_213169335.1	219.23	213169335	G	A
1	OAR1_213219933.1	219.23	213219933	A	G
1	OAR1_213280610.1	219.235	213280610	A	G
1	s27502.1	219.26	213383325	G	A
1	OAR1_213464562.1	219.28	213464562	A	C
1	s05784.1	219.409	213823256	A	C
1	s12141.1	219.453	213883160	A	G
1	OAR1_214203546.1	219.688	214203546	G	A
1	s16314.1	220.099	214355755	A	G
1	OAR1_214424851.1	220.287	214424851	G	A
1	OAR1_214681632.1	220.986	214681632	A	C
1	s17663.1	221.406	214835532	A	G
1	OAR1_214908491.1	221.604	214908491	A	G
1	s30917.1	221.944	215033309	A	G
1	s51669.1	222.044	215069857	G	A
1	OAR1_215113886.1	222.164	215113886	A	G
1	OAR1_215168876.1	222.319	215168876	A	G
1	s16796.1	222.521	215229496	A	G
1	s19124.1	223.2	215556286	G	A
1	OAR1_215776072.1	223.427	215776072	A	C
1	OAR1_215887929.1	223.543	215887929	A	G
1	OAR1_215967684.1	223.626	215967684	A	G
1	OAR1_216022803.1	223.683	216022803	A	G
1	OAR1_216267238.1	223.935	216267238	G	A
1	OAR1_216736190.1	224.421	216736190	A	G
1	s55925.1	224.542	216853322	G	A
1	s53605.1	224.846	217147676	A	G
1	s54664.1	224.983	217310670	A	G
1	OAR1_217573124.1	225.059	217573124	C	G
1	s44838.1	225.088	217672414	A	G
1	s40192.1	225.305	218161756	A	G
1	OAR1_218204832.1	225.34	218204832	A	G
1	OAR1_218247713.1	225.376	218247713	C	A
1	OAR1_218376973.1	225.482	218376973	A	G
1	OAR1_218434388.1	225.53	218434388	G	A
1	OAR1_218477867.1	225.566	218477867	A	G
1	OAR1_218727571.1	225.797	218727571	A	C
1	s67334.1	225.861	218790263	G	A
1	s34754.1	225.901	218830367	A	C
1	OAR1_219047884.1	226.124	219047884	A	G
1	OAR1_219588464.1	226.514	219588464	A	G
1	OAR1_219632837.1	226.541	219632837	G	A
1	OAR1_219772503.1	226.58	219772503	A	G
1	s41059.1	226.58	219813866	G	A
1	OAR1_219996437.1	226.896	219996437	G	A
1	OAR1_220229896.1	227.083	220229896	A	G
1	OAR1_220286513.1	227.124	220286513	G	A
1	s48368.1	227.151	220323575	A	G
1	OAR1_220545599_X.1	227.313	220545600	A	G
1	OAR1_220730563.1	227.448	220730563	G	A
1	OAR1_221021345.1	227.489	221021345	A	G
1	OAR1_221454057.1	227.804	221454057	A	G
1	OAR1_221733732.1	228.007	221733732	A	G
1	s22840.1	228.032	221768512	A	G
1	OAR1_221878496.1	228.112	221878496	A	C
1	OAR1_221977733.1	228.184	221977733	G	A
1	OAR1_222023360.1	228.217	222023360	G	A
1	s30976.1	228.252	222070640	G	A
1	OAR1_222260615.1	228.39	222260615	A	G
1	s65372.1	228.431	222317745	G	A
1	OAR1_222537672.1	228.591	222537672	G	A
1	OAR1_222842336.1	228.812	222842336	G	A
1	s01575.1	228.913	222981766	A	G
1	s19256.1	229.006	223109072	C	A
1	OAR1_223234691.1	229.097	223234691	A	G
1	OAR1_223280271.1	229.13	223280271	G	A
1	OAR1_223416343.1	229.229	223416343	A	G
1	OAR1_223454584.1	229.257	223454584	A	G
1	OAR1_223650348.1	229.399	223650348	A	G
1	OAR1_223826680.1	229.527	223826680	A	G
1	OAR1_223897759.1	229.57	223897759	A	G
1	s06079.1	229.699	224129813	A	G
1	OAR1_224274616.1	229.78	224274616	G	A
1	OAR1_224687949.1	230.054	224687949	A	G
1	OAR1_225140846.1	230.486	225140846	A	G
1	s49865.1	230.542	225199737	A	G
1	OAR1_225271762.1	230.611	225271762	G	A
1	OAR1_225514025.1	230.842	225514025	G	A
1	s18555.1	231.175	225863180	A	G
1	OAR1_226105876.1	231.407	226105876	G	A
1	OAR1_226193456.1	231.491	226193456	A	G
1	OAR1_226620068.1	231.898	226620068	A	G
1	OAR1_226650680.1	231.927	226650680	G	A
1	s32029.1	232.028	226756627	C	A
1	OAR1_226894517.1	232.16	226894517	A	C
1	OAR1_227032731.1	232.292	227032731	G	A
1	OAR1_227142981.1	232.397	227142981	G	A
1	OAR1_227181193_X.1	232.433	227181194	A	G
1	s29427.1	232.573	227327727	A	G
1	OAR1_227678168.1	232.908	227678168	G	A
1	OAR1_227685771.1	232.915	227685771	A	C
1	OAR1_227870704.1	233.091	227870704	C	A
1	OAR1_228131256.1	233.15	228131256	C	A
1	s07931.1	233.15	228256395	A	C
1	OAR1_228286399.1	233.188	228286399	G	A
1	OAR1_228321523.1	233.246	228321523	G	A
1	OAR1_228406395.1	233.386	228406395	G	A
1	OAR1_228418242.1	233.406	228418242	A	G
1	OAR1_228472200.1	233.495	228472200	G	A
1	OAR1_228489740.1	233.524	228489740	A	C
1	OAR1_228557015.1	233.635	228557015	A	G
1	OAR1_228932402.1	234.396	228932402	A	G
1	OAR1_228980093.1	234.69	228980093	G	A
1	OAR1_229347642.1	234.808	229347642	G	A
1	OAR1_229539651_X.1	234.995	229539652	A	C
1	OAR1_229940927.1	235.325	229940927	G	A
1	OAR1_230013441.1	235.368	230013441	G	A
1	OAR1_230237610.1	236.048	230237610	A	G
1	OAR1_230374318.1	236.707	230374318	G	A
1	OAR1_230396947.1	236.816	230396947	A	G
1	OAR1_230460155.1	237.121	230460155	C	A
1	OAR1_230698380.1	237.524	230698380	A	G
1	OAR1_230942500.1	237.957	230942500	A	G
1	OAR1_231043466.1	238.137	231043466	A	G
1	OAR1_231117041.1	238.268	231117041	G	A
1	OAR1_231189322.1	238.396	231189322	A	G
1	OAR1_231298790.1	238.59	231298790	A	G
1	OAR1_231434082.1	238.831	231434082	C	A
1	OAR1_231572669.1	239.077	231572669	A	G
1	s15272.1	239.551	231839498	A	G
1	s10981.1	239.662	231901968	A	G
1	OAR1_232102593.1	240.019	232102593	G	A
1	OAR1_232191666.1	240.177	232191666	G	A
1	OAR1_232277232.1	240.329	232277232	G	A
1	OAR1_232382640.1	240.516	232382640	A	G
1	s05608.1	240.947	232624852	A	G
1	OAR1_232926063.1	241.617	232926063	A	G
1	s40188.1	242.751	233165928	A	G
1	OAR1_233249488.1	243.163	233249488	A	G
1	OAR1_233420628_X.1	244.008	233420629	G	A
1	OAR1_233494237.1	244.156	233494237	A	C
1	s46885.1	244.188	233555941	A	G
1	OAR1_233661703.1	244.243	233661703	A	G
1	s52704.1	244.274	233720223	A	G
1	OAR1_233812741.1	244.323	233812741	C	A
1	s05924.1	244.566	234012599	A	G
1	OAR1_234037763.1	244.646	234037763	G	A
1	OAR1_234151555_X.1	245.007	234151556	A	G
1	OAR1_234290510.1	245.448	234290510	A	G
1	OAR1_234341599_X.1	245.611	234341600	G	A
1	OAR1_234437646.1	245.916	234437646	G	A
1	OAR1_234552208.1	246.279	234552208	A	G
1	OAR1_234743167.1	246.824	234743167	A	G
1	OAR1_235151755.1	247.81	235151755	A	C
1	OAR1_235302813.1	248.174	235302813	G	A
1	s51351.1	248.502	235438491	A	G
1	OAR1_235550378.1	248.772	235550378	G	A
1	OAR1_235592122_X.1	248.872	235592123	G	A
1	OAR1_235641645.1	248.992	235641645	A	G
1	OAR1_235707487.1	249.151	235707487	C	A
1	DU264431_420.1	249.837	235991971	G	A
1	OAR1_236063909.1	250.01	236063909	A	G
1	OAR1_236155365.1	250.231	236155365	G	A
1	OAR1_236371057.1	250.751	236371057	G	A
1	OAR1_236512196.1	251.092	236512196	G	C
1	s19717.1	251.13	236527959	A	C
1	OAR1_236626092.1	251.367	236626092	G	A
1	OAR1_236815361.1	251.823	236815361	A	G
1	OAR1_236964370.1	252.183	236964370	G	A
1	s25345.1	253.158	237368555	A	G
1	OAR1_237476718.1	253.352	237476718	A	G
1	OAR1_237504699.1	253.382	237504699	G	A
1	OAR1_237573608.1	253.455	237573608	A	G
1	OAR1_237826951.1	254.025	237826951	G	A
1	OAR1_237899146.1	254.204	237899146	A	C
1	OAR1_238200651.1	254.954	238200651	G	A
1	OAR1_238449743.1	255.573	238449743	A	G
1	OAR1_238742327.1	256.301	238742327	A	G
1	OAR1_240295049.1	260.562	240295049	A	G
1	OAR1_240447929.1	260.927	240447929	A	G
1	OAR1_240804556.1	261.604	240804556	A	C
1	OAR1_240926427.1	261.836	240926427	A	G
1	OAR1_241150187.1	262.775	241150187	A	G
1	OAR1_241288591_X.1	262.904	241288592	G	A
1	OAR1_241515168.1	263.115	241515168	A	G
1	OAR1_241578762.1	263.174	241578762	A	G
1	OAR1_241598383.1	263.193	241598383	A	G
1	OAR1_241703558.1	263.291	241703558	A	G
1	OAR1_241803125.1	263.383	241803125	A	C
1	OAR1_242240562.1	263.778	242240562	G	A
1	s67574.1	264.012	242397190	A	G
1	OAR1_242413674.1	264.085	242413674	A	G
1	s12513.1	264.729	242560589	G	A
1	OAR1_242727016.1	265.459	242727016	G	A
1	OAR1_243007288.1	266.688	243007288	A	G
1	OAR1_243245548.1	267.732	243245548	A	G
1	OAR1_243366256.1	268.261	243366256	G	A
1	s59687.1	268.481	243416254	A	G
1	OAR1_243593614.1	269.258	243593614	C	A
1	OAR1_243686948.1	269.481	243686948	A	G
1	s62228.1	270.442	244196064	C	A
1	OAR1_244304067.1	270.646	244304067	C	A
1	OAR1_244520631.1	271.055	244520631	A	G
1	OAR1_244534439.1	271.081	244534439	A	G
1	OAR1_244930473.1	271.828	244930473	C	A
1	OAR1_245030140.1	272.011	245030140	C	A
1	OAR1_245231054.1	272.379	245231054	A	G
1	OAR1_245268025.1	272.447	245268025	G	A
1	OAR1_245412211.1	272.71	245412211	A	G
1	OAR1_245881272.1	273.619	245881272	A	G
1	OAR1_245994598.1	273.853	245994598	G	A
1	OAR1_246222496.1	274.323	246222496	A	G
1	OAR1_246359978.1	274.607	246359978	A	G
1	OAR1_246396350.1	274.682	246396350	G	A
1	OAR1_246601740_X.1	275.106	246601741	G	A
1	OAR1_246691006.1	275.29	246691006	A	G
1	OAR1_246856279.1	275.631	246856279	A	G
1	OAR1_247181814.1	276.303	247181814	A	G
1	s54295.1	276.577	247314525	A	G
1	OAR1_247612762.1	277.192	247612762	G	A
1	OAR1_247666599.1	277.304	247666599	A	G
1	s22863.1	277.555	247788522	A	G
1	OAR1_247832015.1	277.645	247832015	G	A
1	OAR1_247884759.1	277.754	247884759	G	A
1	OAR1_247922003.1	277.831	247922003	G	A
1	OAR1_248008886.1	278.01	248008886	G	A
1	OAR1_248022836.1	278.039	248022836	C	A
1	OAR1_248210458.1	278.426	248210458	A	C
1	s66642.1	278.526	248258562	A	G
1	OAR1_248540944.1	279.108	248540944	A	G
1	s11973.1	279.452	248707359	A	G
1	OAR1_248968063.1	279.99	248968063	G	A
1	OAR1_249024018.1	280.105	249024018	C	A
1	OAR1_249148703.1	280.363	249148703	G	A
1	OAR1_249350610.1	280.779	249350610	G	A
1	s00653.1	281.34	249621979	C	A
1	OAR1_249629551.1	281.355	249629551	G	A
1	OAR1_249793140.1	281.693	249793140	A	T
1	s45032.1	282.271	250073285	A	C
1	OAR1_250125486.1	282.379	250125486	G	A
1	OAR1_250301991.1	282.743	250301991	A	G
1	OAR1_250546322.1	283.247	250546322	A	G
1	OAR1_250636346.1	283.433	250636346	C	A
1	OAR1_250742595.1	283.652	250742595	A	G
1	OAR1_250883042.1	283.942	250883042	G	A
1	s74284.1	284.215	251015239	C	A
1	OAR1_251887719.1	286.016	251887719	G	A
1	s11209.1	286.37	252059049	A	G
1	OAR1_252263073.1	286.791	252263073	G	A
1	OAR1_252458792.1	287.195	252458792	A	G
1	OAR1_252610410.1	287.508	252610410	A	G
1	OAR1_252669539.1	287.63	252669539	G	A
1	OAR1_253155103.1	288.632	253155103	G	A
1	OAR1_253192308_X.1	288.709	253192309	G	A
1	OAR1_253227717.1	288.782	253227717	C	A
1	OAR1_253274922.1	288.879	253274922	A	G
1	OAR1_253369226.1	289.074	253369226	G	A
1	s21507.1	289.856	253748018	G	A
1	OAR1_253887700.1	290.144	253887700	A	G
1	OAR1_253993522.1	290.363	253993522	A	G
1	OAR1_254059966.1	290.5	254059966	A	C
1	OAR1_254632649.1	291.682	254632649	G	A
1	OAR1_254752759.1	291.93	254752759	C	A
1	OAR1_254822207.1	292.073	254822207	A	G
1	OAR1_254917600.1	292.27	254917600	G	A
1	s33133.1	292.787	255168152	C	A
1	OAR1_255433080.1	293.334	255433080	C	A
1	s62949.1	293.833	255674758	A	G
1	s37319.1	293.849	255682767	G	A
1	OAR1_255767378.1	294.024	255767378	A	C
1	OAR1_255936476.1	294.373	255936476	A	C
1	OAR1_256339018.1	295.204	256339018	G	A
1	OAR1_256449600.1	295.432	256449600	A	C
1	OAR1_256798138.1	296.151	256798138	C	A
1	OAR1_256905856.1	296.374	256905856	A	G
1	OAR1_257154279.1	296.886	257154279	C	A
1	OAR1_257223939.1	297.03	257223939	A	C
1	OAR1_257381496.1	297.355	257381496	A	G
1	OAR1_257438048.1	297.472	257438048	A	G
1	OAR1_257489525.1	297.578	257489525	A	G
1	OAR1_257557854.1	297.719	257557854	G	A
1	OAR1_257799920.1	298.219	257799920	A	G
1	OAR1_258037376.1	298.709	258037376	A	G
1	s74290.1	298.912	258135552	A	G
1	OAR1_258419431.1	299.498	258419431	T	A
1	s46936.1	299.978	258652325	G	A
1	OAR1_258996244.1	300.688	258996244	A	G
1	OAR1_259333832.1	301.385	259333832	A	G
1	s23569.1	301.479	259379462	G	A
1	OAR1_259416758.1	301.556	259416758	A	G
1	OAR1_259523083.1	301.776	259523083	A	G
1	OAR1_259598219.1	301.931	259598219	A	G
1	OAR1_259969782_X.1	302.698	259969783	A	G
1	s60200.1	303.089	260159183	G	A
1	OAR1_260357207.1	303.497	260357207	A	G
1	OAR1_260576506.1	303.95	260576506	A	G
1	OAR1_260750419.1	304.309	260750419	A	C
1	OAR1_261110486.1	305.052	261110486	A	G
1	OAR1_261353918.1	305.555	261353918	A	C
1	OAR1_261470828.1	305.796	261470828	A	G
1	OAR1_261579097.1	306.019	261579097	A	C
1	OAR1_261998015.1	306.884	261998015	A	G
1	OAR1_262072417.1	307.038	262072417	A	G
1	OAR1_262231645.1	307.366	262231645	G	A
1	OAR1_262373929.1	307.66	262373929	G	A
1	OAR1_262385492.1	307.684	262385492	A	G
1	OAR1_262561308.1	308.047	262561308	C	A
1	OAR1_262629490.1	308.187	262629490	A	G
1	OAR1_262635064.1	308.199	262635064	G	A
1	s47846.1	308.718	262886823	A	G
1	OAR1_263001724.1	308.956	263001724	A	G
1	OAR1_263131531.1	309.224	263131531	G	A
1	OAR1_263153707.1	309.269	263153707	G	A
1	OAR1_263303236.1	309.578	263303236	A	C
1	s23476.1	309.758	263390432	A	G
1	OAR1_263558068.1	310.104	263558068	G	A
1	s64605.1	310.243	263625483	A	G
1	s24182.1	310.604	263800421	G	A
1	s25871.1	311.057	264019959	C	A
1	OAR1_264320139.1	311.677	264320139	A	G
1	OAR1_264353523.1	311.746	264353523	A	G
1	OAR1_264734445.1	312.532	264734445	A	G
1	OAR1_265023775.1	313.129	265023775	G	A
1	s06697.1	313.623	265262858	G	A
1	OAR1_265350597.1	313.804	265350597	T	A
1	s66183.1	314.017	265453726	A	G
1	s32851.1	314.227	265555750	A	G
1	OAR1_265647303.1	314.416	265647303	G	A
1	OAR1_265763553.1	314.656	265763553	G	A
1	OAR1_265874732.1	314.886	265874732	A	G
1	s13629.1	315.017	265938462	A	G
1	s67394.1	315.438	266142226	A	G
1	s66918.1	315.578	266210299	A	G
1	OAR1_266395218.1	315.96	266395218	G	A
1	OAR1_266585253.1	316.352	266585253	G	A
1	s18306.1	316.549	266680786	G	A
1	s08603.1	316.689	266748439	G	A
1	OAR1_266776066.1	316.746	266776066	A	G
1	s34940.1	317.223	267007202	A	G
1	OAR1_267047733.1	317.307	267047733	A	C
1	s48544.1	317.523	267152439	G	A
1	s62693.1	318.654	267700260	A	G
1	OAR1_268122939.1	319.526	268122939	A	G
1	s52651.1	320.573	268630298	A	G
1	OAR1_268690065.1	320.697	268690065	A	C
1	OAR1_268902308.1	321.135	268902308	G	A
1	s49213.1	321.504	269081292	G	A
1	OAR1_269332772.1	322.023	269332772	G	A
1	OAR1_269418703.1	322.2	269418703	G	A
1	OAR1_269493195.1	322.354	269493195	A	G
1	OAR1_269640647.1	322.659	269640647	G	A
1	OAR1_269956045.1	323.309	269956045	G	A
1	OAR1_270076571_X.1	323.558	270076572	G	A
1	s52928.1	323.718	270153759	T	A
1	s25698.1	324.137	270356945	G	A
1	OAR1_270463506.1	324.357	270463506	G	A
1	OAR1_270547664.1	324.531	270547664	A	G
1	s11907.1	325.949	271234827	C	A
1	OAR1_271774462.1	327.063	271774462	G	A
1	OAR1_272076405.1	327.686	272076405	A	C
1	s08622.1	327.933	272195959	A	G
1	s52380.1	328.578	272508440	G	A
1	s35075.1	328.908	272668415	A	G
1	s26271.1	329.783	273092616	G	A
1	OAR1_273411738.1	330.442	273411738	A	C
1	s54520.1	330.636	273505750	A	G
1	OAR1_273587993.1	330.806	273587993	A	G
1	OAR1_273868392.1	331.385	273868392	C	A
1	OAR1_273879646.1	331.408	273879646	G	A
1	s23935.1	332.012	274172088	A	G
1	s41124.1	332.208	274267536	G	A
1	s31140.1	332.903	274603847	A	G
1	s38723.1	333.049	274674959	C	A
1	OAR1_274718096.1	333.138	274718096	G	A
1	OAR1_274830693.1	333.371	274830693	A	C
1	OAR1_275029838.1	333.782	275029838	A	G
1	OAR1_275226380.1	334.188	275226380	G	A
1	OAR1_275348331.1	334.439	275348331	G	A
1	OAR1_275567798_X.1	334.892	275567799	G	A
1	OAR1_275602555.1	334.964	275602555	G	A
1	OAR1_275784250.1	335.339	275784250	A	G
1	OAR1_275933888.1	335.648	275933888	G	A
1	OAR1_276206751.1	336.211	276206751	G	A
1	OAR1_276539228.1	336.897	276539228	A	G
1	OAR1_276668614.1	337.164	276668614	A	G
1	OAR1_277187615.1	338.236	277187615	A	G
1	s46624.1	338.587	277357617	G	A
1	s28145.1	338.714	277419221	A	G
1	OAR1_277452641.1	338.783	277452641	A	G
1	DU461361_483.1	338.862	277490911	A	G
1	OAR1_277790157.1	339.479	277790157	A	G
1	OAR1_277830695.1	339.563	277830695	G	A
1	s19502.1	340.729	278395487	C	A
1	OAR1_278436391.1	340.813	278436391	G	A
1	OAR1_278750895.1	341.462	278750895	A	G
1	OAR1_279041652.1	342.062	279041652	A	G
1	OAR1_279188753.1	342.366	279188753	C	A
1	OAR1_279238530.1	342.469	279238530	G	A
1	OAR1_279313513.1	342.623	279313513	A	G
1	OAR1_279476555.1	342.96	279476555	G	A
1	OAR1_279560752.1	343.134	279560752	A	G
1	OAR1_279603858.1	343.223	279603858	G	A
1	OAR1_279922894.1	343.881	279922894	A	G
1	OAR1_280132963.1	344.315	280132963	G	A
1	OAR1_280183511.1	344.419	280183511	G	A
1	OAR1_280234126.1	344.524	280234126	G	A
1	s06683.1	344.919	280425771	G	A
1	OAR1_280464588.1	344.999	280464588	A	C
1	s63408.1	345.136	280530902	A	G
1	s53549.1	345.438	280677294	A	G
1	OAR1_280699245_X.1	345.484	280699246	A	G
1	OAR1_280918505.1	345.936	280918505	A	G
1	OAR1_280973016.1	346.049	280973016	G	A
1	s27576.1	346.404	281144885	G	A
1	OAR1_281237981.1	346.596	281237981	A	G
1	s22571.1	346.74	281307744	G	A
1	OAR1_281530391.1	347.199	281530391	G	A
1	OAR1_281552674.1	347.245	281552674	A	G
1	s55111.1	347.388	281621743	A	G
1	s11311.1	347.91	281874762	A	G
1	OAR1_282017475.1	348.204	282017475	G	A
1	s52939.1	348.551	282185377	G	A
1	OAR1_282385067.1	348.963	282385067	A	G
1	s36926.1	349.173	282486570	G	A
1	s14912.1	349.341	282568283	A	G
1	OAR1_282642128.1	349.494	282642128	G	A
1	s37955.1	350.182	282975449	G	C
1	s19495.1	350.658	283206076	A	G
1	s45178.1	351.311	283522484	A	G
1	OAR1_283569518.1	351.408	283569518	A	G
1	s62624.1	352.046	283878790	A	G
1	s73369.1	352.255	283979899	G	A
1	s64611.1	352.48	284089015	A	G
1	DU348827_210.1	353.324	284497862	G	A
1	s46315.1	353.904	284779034	A	C
1	OAR1_285395930.1	355.178	285395930	G	A
1	OAR1_285644761.1	355.691	285644761	A	G
1	s58112.1	355.861	285727153	G	A
1	s40694.1	356.286	285932646	C	A
1	OAR1_286052396.1	356.533	286052396	A	G
1	OAR1_286418996.1	357.289	286418996	A	G
1	OAR1_286759511.1	357.992	286759511	A	G
1	OAR1_286913641.1	358.31	286913641	A	G
1	s00296.1	358.546	287027941	A	G
1	s61797.1	358.68	287092790	A	G
1	s05684.1	359.098	287295153	A	G
1	OAR1_287309424.1	359.127	287309424	G	A
1	OAR1_287365859.1	359.244	287365859	A	C
1	OAR1_287434870.1	359.386	287434870	A	G
1	OAR1_287470061.1	359.459	287470061	G	A
1	OAR1_287607477.1	359.742	287607477	G	A
1	OAR1_288234747.1	361.037	288234747	G	A
1	s18847.1	361.853	288630017	A	G
1	s29532.1	362.088	288743954	C	A
1	OAR1_288783025.1	362.169	288783025	A	G
1	OAR1_288836416.1	362.279	288836416	A	G
1	s16099.1	362.778	289078205	G	A
1	OAR1_289384749.1	363.411	289384749	G	A
1	s39199.1	363.702	289525813	A	G
1	OAR1_289618619.1	363.893	289618619	G	A
1	OAR1_289744485.1	364.153	289744485	A	G
1	OAR1_289849614.1	364.37	289849614	G	A
1	OAR1_290194221.1	365.081	290194221	C	A
1	s44644.1	365.244	290272792	A	G
1	OAR1_290348891.1	365.401	290348891	G	A
1	s18606.1	365.554	290422962	A	G
1	OAR1_290503022.1	365.719	290503022	G	A
1	s60732.1	365.884	290583077	A	G
1	OAR1_290764017.1	366.258	290764017	C	A
1	OAR1_290804673.1	366.341	290804673	A	G
1	OAR1_290858370.1	366.452	290858370	C	A
1	OAR1_291038112.1	366.823	291038112	G	A
1	s22014.1	367.012	291129370	A	G
1	s30252.1	367.077	291160935	C	A
1	OAR1_291196951.1	367.151	291196951	A	G
1	OAR1_291389181.1	367.548	291389181	G	A
1	s60116.1	367.729	291477071	G	A
1	s67262.1	367.919	291568952	A	G
1	s03485.1	368.084	291648982	C	A
1	s62171.1	368.345	291775534	A	G
1	s30421.1	368.784	291988064	G	A
1	s30691.1	368.966	292076416	A	G
1	OAR1_292157230.1	369.133	292157230	G	A
1	OAR1_292286259.1	369.399	292286259	C	A
1	OAR1_292328555.1	369.487	292328555	A	G
1	s69744.1	369.556	292362097	G	A
1	OAR1_292452126.1	369.742	292452126	A	G
1	OAR1_292515173.1	369.872	292515173	G	A
1	OAR1_292547071.1	369.938	292547071	A	G
1	s36705.1	370.504	292821557	G	A
1	OAR1_292921936.1	370.712	292921936	G	A
1	s17104.1	370.817	292973295	A	G
1	OAR1_293285268.1	371.462	293285268	G	A
1	OAR1_293441274.1	371.783	293441274	G	A
1	OAR1_293501261.1	371.907	293501261	G	A
1	s26984.1	372.016	293554125	C	A
1	s21662.1	372.129	293608838	A	G
1	OAR1_293839968.1	372.606	293839968	A	G
1	s57501.1	372.752	293910519	A	G
1	OAR1_293977463_X.1	372.89	293977464	A	G
1	s01715.1	373.137	294096828	G	A
1	s41321.1	373.161	294108563	A	G
1	s04550.1	373.216	294135116	G	A
1	OAR1_294228333.1	373.408	294228333	A	G
1	OAR1_294323954.1	373.605	294323954	A	G
1	s01321.1	374.15	294587793	A	G
1	OAR1_294887399.1	374.768	294887399	A	G
1	OAR1_294925418.1	374.847	294925418	A	G
1	OAR1_295089433_X.1	375.185	295089434	A	G
1	OAR1_295264643.1	375.547	295264643	A	G
1	OAR1_295318699.1	375.658	295318699	A	C
1	OAR1_295381079.1	375.787	295381079	A	G
1	s51979.1	376.183	295572962	G	A
1	s74243.1	376.289	295624131	A	G
1	OAR1_295631193.1	376.303	295631193	G	A
1	s39007.1	376.44	295697235	A	G
1	s31072.1	376.61	295779446	A	G
1	OAR1_295791213.1	376.634	295791213	G	A
1	OAR1_295874360.1	376.805	295874360	A	G
1	s35854.1	377.174	296052724	A	G
1	OAR1_296169957.1	377.416	296169957	A	G
1	s49720.1	378.1	296501411	C	A
1	OAR1_296563373.1	378.228	296563373	C	A
1	OAR1_296591584.1	378.286	296591584	G	A
1	s56772.1	378.522	296706006	A	G
1	OAR1_296820284.1	378.758	296820284	G	A
1	OAR1_297051527.1	379.235	297051527	G	A
1	OAR1_297119135.1	379.375	297119135	G	A
1	OAR1_297270667.1	379.687	297270667	C	A
1	OAR1_297285976.1	379.719	297285976	A	G
1	s64707.1	380.002	297422984	A	G
1	OAR1_297430085.1	380.016	297430085	A	G
1	OAR1_297526093_X.1	380.215	297526094	C	A
1	s17711.1	380.458	297644059	G	A
1	OAR1_297913009.1	381.013	297913009	G	A
1	s45224.1	381.36	298080822	A	G
1	s41901.1	381.904	298344733	G	A
1	s18389.1	382.303	298537756	A	G
1	s23988.1	382.413	298591420	A	G
1	s75203.1	382.496	298631529	G	A
1	s49858.1	382.588	298675951	A	G
1	s31991.1	383.601	299166746	G	A
1	s16671.1	384.201	299457654	A	G
1	s47174.1	384.571	299636549	A	G
2	s33265.1	1.73869	2459	A	G
2	OAR2_198725.1	1.95	198725	A	G
2	s10097.1	2.04396	271510	A	G
2	s40366.1	2.11678	322938	A	C
2	s31063.1	2.27589	435305	G	A
2	s06085.1	2.51882	606868	A	T
2	s54066.1	2.7506	770563	G	A
2	s18354.1	2.89599	873239	A	G
2	s60414.1	3.00241	949754	C	A
2	OAR2_1028487.1	3.10764	1028487	G	A
2	OAR2_1110795.1	3.21765	1110795	G	A
2	OAR2_1189108.1	3.32233	1189108	A	G
2	OAR2_1214448.1	3.3562	1214448	G	A
2	OAR2_1256850.1	3.41287	1256850	C	A
2	s17892.1	3.56434	1370176	G	A
2	s75211.1	3.73412	1497201	C	A
2	s03306.1	3.86961	1598570	A	C
2	OAR2_1640701.1	3.92593	1640701	A	G
2	s06398.1	4.01743	1709165	G	A
2	s40037.1	4.07668	1753488	G	A
2	s11786.1	4.42868	2016841	A	G
2	OAR2_2049668.1	4.47255	2049668	A	G
2	s04138.1	4.67804	2151441	G	A
2	OAR2_2169034.1	4.71999	2169034	G	A
2	s62247.1	5.10591	2330864	C	A
2	s25089.1	5.75757	2604137	G	A
2	OAR2_2900992.1	6.46547	2900992	C	A
2	OAR2_2936632.1	6.55046	2936632	G	A
2	s52724.1	6.7334	3013346	G	A
2	OAR2_3190634.1	7.15617	3190634	G	A
2	OAR2_3251620.1	7.30161	3251620	A	G
2	OAR2_3333937.1	7.49791	3333937	A	G
2	OAR2_3394232.1	7.64169	3394232	A	G
2	OAR2_3536924.1	7.98196	3536924	A	G
2	OAR2_3599786.1	8.13187	3599786	G	A
2	OAR2_3641684.1	8.23178	3641684	C	A
2	OAR2_3865404.1	8.76528	3865404	A	G
2	OAR2_3897188.1	8.84107	3897188	A	G
2	OAR2_4024120.1	9.14376	4024120	A	G
2	s55242.1	9.72224	4266702	C	A
2	s35365.1	9.80705	4302265	G	A
2	OAR2_4387744.1	10.0109	4387744	G	A
2	OAR2_4483452.1	10.2391	4483452	A	G
2	s54688.1	10.2921	4505657	G	A
2	s45538.1	10.8353	4787179	A	G
2	OAR2_4806273.1	10.8818	4806273	G	A
2	OAR2_4905166_X.1	11.1226	4905166	A	G
2	s35397.1	11.2726	4966772	A	G
2	OAR2_5006529.1	11.3694	5006529	G	A
2	s09849.1	11.7156	5148714	A	G
2	s66676.1	12.1375	5321989	A	G
2	s05100.1	12.3686	5416913	A	G
2	s60459.1	12.4586	5453878	A	G
2	s33032.1	12.8465	5613191	A	G
2	s45369.1	12.937	5650330	A	G
2	OAR2_5697242.1	13.0512	5697242	A	G
2	s54398.1	13.3428	5817025	A	G
2	s38233.1	14.0125	6092058	G	A
2	s09840.1	14.2634	6195103	A	G
2	s72903.1	14.618	6340745	G	A
2	OAR2_6579798.1	15.19	6579798	A	C
2	s01098.1	15.4824	6777960	G	A
2	OAR2_6868488.1	15.8158	6868488	G	A
2	s04125.1	16.1515	6959663	A	C
2	s35986.1	16.3709	7019216	G	A
2	OAR2_7052926.1	16.495	7052926	C	A
2	OAR2_7137249.1	16.8055	7137249	G	A
2	OAR2_7183097.1	16.9744	7183097	G	A
2	s35272.1	17.8685	7425902	G	A
2	s64483.1	17.9812	7456485	A	G
2	OAR2_7688059.1	18.834	7688059	A	G
2	OAR2_7862127.1	19.336	7862127	G	A
2	s21095.1	19.4735	7922432	A	G
2	OAR2_8002620.1	19.6636	8002620	A	G
2	s36053.1	20.1782	8179421	A	G
2	s40179.1	20.8419	8309730	G	A
2	s00957.1	21.9242	8522194	A	G
2	s33584.1	22.4507	8625557	G	A
2	s58940.1	22.73	8745250	A	G
2	OAR2_8776443.1	22.73	8776443	G	A
2	OAR2_8832941.1	22.8066	8832941	G	A
2	OAR2_8921223.1	22.929	8921223	A	G
2	s04709.1	23.1943	9112428	A	C
2	s27363.1	23.3123	9268110	A	G
2	s70215.1	23.3143	9332184	C	A
2	s04918.1	23.7826	9598524	A	G
2	OAR2_9828035.1	25.1961	9828035	A	G
2	s38817.1	25.512	9888428	A	G
2	OAR2_10192333.1	26.2323	10192333	G	A
2	OAR2_10376322.1	26.6683	10376322	A	G
2	OAR2_10464259.1	26.8767	10464259	A	G
2	s68002.1	27.0906	10554483	G	A
2	OAR2_10633663.1	27.2782	10633663	A	G
2	OAR2_10676194.1	27.379	10676194	A	G
2	OAR2_10799411.1	27.671	10799411	A	G
2	s55237.1	27.8121	10858958	A	G
2	s04862.1	28.7909	11297718	G	A
2	OAR2_11663815.1	29.5491	11663815	A	C
2	OAR2_11749223.1	29.8564	11749223	G	A
2	OAR2_11990303.1	30.723	11990303	A	G
2	OAR2_12081804.1	30.9825	12081804	G	A
2	OAR2_12174412.1	31.2451	12174412	G	A
2	OAR2_12296563.1	31.5915	12296563	A	G
2	OAR2_12410880.1	31.9157	12410880	C	A
2	OAR2_12469561.1	32.0822	12469561	A	G
2	s21277.1	32.4148	12586855	A	G
2	s46561.1	32.6385	12665739	A	G
2	s04964.1	32.9373	12771094	G	A
2	OAR2_12913530_X.1	33.3407	12913530	G	A
2	s08481.1	33.4361	12975996	A	C
2	s50721.1	33.5426	13045771	A	G
2	OAR2_13110080.1	33.6408	13110080	G	A
2	OAR2_13144814.1	33.6938	13144814	G	A
2	s05974.1	34.0236	13360743	A	G
2	OAR2_13411521.1	34.1011	13411521	A	C
2	s63911.1	34.47	13767083	G	A
2	OAR2_13925483.1	34.47	13925483	G	A
2	OAR2_14275054.1	34.47	14275054	G	A
2	OAR2_14353924.1	34.5039	14353924	A	G
2	OAR2_14484410.1	34.6055	14484410	G	A
2	OAR2_14510169.1	34.6256	14510169	A	G
2	OAR2_14621815.1	34.7126	14621815	A	G
2	OAR2_14657438.1	34.7403	14657438	G	A
2	s00252.1	34.7919	14723598	A	G
2	s48303.1	34.8197	14759299	A	G
2	OAR2_14765360.1	34.8244	14765360	G	A
2	OAR2_14873860.1	34.909	14873860	G	A
2	s10280.1	34.9495	14925885	G	A
2	s67872.1	35.0198	15016059	G	A
2	s52208.1	35.6604	15344935	A	C
2	s13090.1	36.2308	15556312	A	G
2	OAR2_15584586.1	36.3071	15584586	G	A
2	OAR2_15631497.1	36.4338	15631497	G	A
2	OAR2_15830990.1	36.9721	15830990	G	A
2	OAR2_15869017.1	37.0748	15869017	G	A
2	OAR2_15947800.1	37.2874	15947800	A	G
2	OAR2_16181442_X.1	37.9179	16181442	A	G
2	s61062.1	38.0662	16236389	G	A
2	OAR2_16268821.1	38.1538	16268821	A	G
2	OAR2_16538077.1	38.8805	16538077	A	G
2	s26730.1	39.4668	16823393	A	G
2	s62383.1	39.5768	16928235	G	A
2	OAR2_17444982.1	39.96	17444982	G	A
2	OAR2_17506082.1	39.96	17506082	A	G
2	OAR2_17543666.1	39.96	17543666	G	A
2	OAR2_17633674.1	39.96	17633674	A	C
2	s71227.1	39.96	17686463	G	A
2	s17135.1	39.96	17834346	A	G
2	OAR2_17890079.1	39.96	17890079	C	A
[truncated: 14,852 more rows]
