# Supplementary material for: Genetic diversity and the application of runs of homozygosity-based methods for inbreeding estimation in German White-headed Mutton sheep
Source: PLoS One. 2021 May 6;16(5):e0250608. doi: 10.1371/journal.pone.0250608 (PMC8101715; doi:10.1371/journal.pone.0250608)
Supplement: S1 Data — (ZIP) [file pone.0250608.s003.zip › Data_Addo.etal.2020/SNP/Data2.fam]

1 WKS024 0 0 0 -9
1 WKS026 0 0 0 -9
1 WKS017 0 0 0 -9
1 WKS035 0 0 0 -9
1 WKS033 0 0 0 -9
1 WKS032 0 0 0 -9
1 WKS004 0 0 0 -9
1 WKS047 0 0 0 -9
1 WKS030 0 0 0 -9
1 WKS018 0 0 0 -9
1 WKS042 0 0 0 -9
1 WKS043 0 0 0 -9
1 WKS027 0 0 0 -9
1 WKS031 0 0 0 -9
1 WKS016 0 0 0 -9
1 WKS006 0 0 0 -9
1 WKS010 0 0 0 -9
1 WKS037 0 0 0 -9
1 WKS028 0 0 0 -9
1 WKS013 0 0 0 -9
1 WKS012 0 0 0 -9
1 WKS040 0 0 0 -9
1 WKS041 0 0 0 -9
1 WKS038 0 0 0 -9
1 WKS009 0 0 0 -9
1 WKS001 0 0 0 -9
1 WKS034 0 0 0 -9
1 WKS008 0 0 0 -9
1 WKS025 0 0 0 -9
1 WKS014 0 0 0 -9
1 WKS044 0 0 0 -9
1 WKS011 0 0 0 -9
1 WKS023 0 0 0 -9
1 WKS002 0 0 0 -9
1 WKS039 0 0 0 -9
1 WKS007 0 0 0 -9
1 WKS029 0 0 0 -9
1 WKS021 0 0 0 -9
1 WKS045 0 0 0 -9
1 WKS020 0 0 0 -9
1 WKS048 0 0 0 -9
1 WKS003 0 0 0 -9
1 WKS046 0 0 0 -9
1 WKS022 0 0 0 -9
1 WKS019 0 0 0 -9
1 WKS015 0 0 0 -9
BDC BDC_1 0 0 0 -9
BDC BDC_2 0 0 0 -9
BDC BDC_3 0 0 0 -9
BDC BDC_4 0 0 0 -9
BDC BDC_5 0 0 0 -9
BDC BDC_6 0 0 0 -9
BDC BDC_7 0 0 0 -9
BDC BDC_8 0 0 0 -9
BDC BDC_9 0 0 0 -9
BDC BDC_10 0 0 0 -9
BDC BDC_11 0 0 0 -9
BDC BDC_12 0 0 0 -9
BDC BDC_13 0 0 0 -9
BDC BDC_14 0 0 0 -9
BDC BDC_15 0 0 0 -9
BDC BDC_16 0 0 0 -9
BDC BDC_17 0 0 0 -9
BDC BDC_18 0 0 0 -9
BDC BDC_19 0 0 0 -9
BRL BRL_1 0 0 0 -9
BRL BRL_2 0 0 0 -9
BRL BRL_3 0 0 0 -9
BRL BRL_4 0 0 0 -9
BRL BRL_5 0 0 0 -9
BRL BRL_6 0 0 0 -9
BRL BRL_7 0 0 0 -9
BRL BRL_8 0 0 0 -9
BRL BRL_9 0 0 0 -9
BRL BRL_10 0 0 0 -9
BRL BRL_11 0 0 0 -9
BRL BRL_12 0 0 0 -9
BRL BRL_13 0 0 0 -9
BRL BRL_14 0 0 0 -9
BRL BRL_15 0 0 0 -9
BRL BRL_16 0 0 0 -9
BRL BRL_17 0 0 0 -9
BRL BRL_18 0 0 0 -9
BRL BRL_19 0 0 0 -9
BRL BRL_20 0 0 0 -9
BRL BRL_21 0 0 0 -9
BRL BRL_22 0 0 0 -9
BRL BRL_23 0 0 0 -9
BRL BRL_24 0 0 0 -9
BRL BRL_25 0 0 0 -9
BRL BRL_26 0 0 0 -9
BRL BRL_27 0 0 0 -9
BRL BRL_28 0 0 0 -9
BRL BRL_29 0 0 0 -9
BRL BRL_30 0 0 0 -9
BRL BRL_31 0 0 0 -9
BRL BRL_32 0 0 0 -9
BRL BRL_33 0 0 0 -9
BRL BRL_34 0 0 0 -9
BRL BRL_35 0 0 0 -9
BRL BRL_36 0 0 0 -9
BRL BRL_37 0 0 0 -9
BRL BRL_38 0 0 0 -9
BRL BRL_39 0 0 0 -9
BRL BRL_40 0 0 0 -9
BRL BRL_41 0 0 0 -9
BRL BRL_42 0 0 0 -9
BRL BRL_43 0 0 0 -9
BRL BRL_44 0 0 0 -9
BRL BRL_45 0 0 0 -9
BRL BRL_46 0 0 0 -9
BRL BRL_47 0 0 0 -9
BRL BRL_48 0 0 0 -9
CHL CHL_1 0 0 0 -9
CHL CHL_2 0 0 0 -9
CHL CHL_3 0 0 0 -9
CHL CHL_4 0 0 0 -9
CHL CHL_5 0 0 0 -9
CHL CHL_6 0 0 0 -9
CHL CHL_7 0 0 0 -9
CHL CHL_8 0 0 0 -9
CHL CHL_9 0 0 0 -9
CHL CHL_10 0 0 0 -9
CHL CHL_11 0 0 0 -9
CHL CHL_12 0 0 0 -9
CHL CHL_13 0 0 0 -9
CHL CHL_14 0 0 0 -9
CHL CHL_15 0 0 0 -9
CHL CHL_16 0 0 0 -9
CHL CHL_17 0 0 0 -9
CHL CHL_18 0 0 0 -9
CHL CHL_19 0 0 0 -9
CHL CHL_20 0 0 0 -9
CHL CHL_21 0 0 0 -9
CHL CHL_22 0 0 0 -9
CHL CHL_23 0 0 0 -9
CHL CHL_24 0 0 0 -9
EFW EFW_40 0 0 0 -9
EFW EFW_41 0 0 0 -9
EFW EFW_42 0 0 0 -9
EFW EFW_43 0 0 0 -9
EFW EFW_44 0 0 0 -9
EFW EFW_45 0 0 0 -9
EFW EFW_46 0 0 0 -9
EFW EFW_47 0 0 0 -9
EFW EFW_48 0 0 0 -9
GTX GTX_03 0 0 0 -9
GTX GTX_04 0 0 0 -9
GTX GTX_05 0 0 0 -9
GTX GTX_06 0 0 0 -9
GTX GTX_07 0 0 0 -9
GTX GTX_08 0 0 0 -9
GTX GTX_09 0 0 0 -9
GTX GTX_10 0 0 0 -9
GTX GTX_11 0 0 0 -9
GTX GTX_12 0 0 0 -9
GTX GTX_13 0 0 0 -9
GTX GTX_14 0 0 0 -9
GTX GTX_15 0 0 0 -9
GTX GTX_16 0 0 0 -9
GTX GTX_17 0 0 0 -9
GTX GTX_18 0 0 0 -9
GTX GTX_19 0 0 0 -9
GTX GTX_20 0 0 0 -9
GTX GTX_21 0 0 0 -9
GTX GTX_22 0 0 0 -9
GTX GTX_23 0 0 0 -9
GTX GTX_24 0 0 0 -9
GTX GTX_25 0 0 0 -9
GTX GTX_26 0 0 0 -9
GTX GTX_27 0 0 0 -9
GTX GTX_28 0 0 0 -9
GTX GTX_29 0 0 0 -9
GTX GTX_30 0 0 0 -9
GTX GTX_31 0 0 0 -9
GTX GTX_32 0 0 0 -9
GTX GTX_33 0 0 0 -9
GTX GTX_34 0 0 0 -9
GTX GTX_35 0 0 0 -9
GTX GTX_36 0 0 0 -9
GTX GTX_37 0 0 0 -9
GTX GTX_38 0 0 0 -9
GTX GTX_39 0 0 0 -9
GTX GTX_40 0 0 0 -9
GTX GTX_41 0 0 0 -9
GTX GTX_42 0 0 0 -9
GTX GTX_43 0 0 0 -9
GTX GTX_44 0 0 0 -9
GTX GTX_45 0 0 0 -9
GTX GTX_46 0 0 0 -9
GTX GTX_47 0 0 0 -9
GTX GTX_48 0 0 0 -9
ROM ROM_1 0 0 0 -9
ROM ROM_2 0 0 0 -9
ROM ROM_3 0 0 0 -9
ROM ROM_4 0 0 0 -9
ROM ROM_5 0 0 0 -9
ROM ROM_6 0 0 0 -9
ROM ROM_7 0 0 0 -9
ROM ROM_8 0 0 0 -9
ROM ROM_9 0 0 0 -9
ROM ROM_10 0 0 0 -9
ROM ROM_11 0 0 0 -9
ROM ROM_12 0 0 0 -9
ROM ROM_13 0 0 0 -9
ROM ROM_14 0 0 0 -9
ROM ROM_15 0 0 0 -9
ROM ROM_16 0 0 0 -9
ROM ROM_17 0 0 0 -9
ROM ROM_18 0 0 0 -9
ROM ROM_19 0 0 0 -9
ROM ROM_20 0 0 0 -9
ROM ROM_21 0 0 0 -9
ROM ROM_22 0 0 0 -9
ROM ROM_23 0 0 0 -9
ROM ROM_24 0 0 0 -9
SMA SMA_58857 0 0 0 -9
SMA SMA_58858 0 0 0 -9
SMA SMA_58866 0 0 0 -9
SMA SMA_58868 0 0 0 -9
SMA SMA_58869 0 0 0 -9
SMA SMA_58882 0 0 0 -9
SMA SMA_58883 0 0 0 -9
SME SME_10770 0 0 0 -9
SME SME_10774 0 0 0 -9
SME SME_10778 0 0 0 -9
SME SME_10779 0 0 0 -9
SME SME_10783 0 0 0 -9
SME SME_10784 0 0 0 -9
SME SME_10786 0 0 0 -9
SME SME_10789 0 0 0 -9
SME SME_10790 0 0 0 -9
SME SME_10794 0 0 0 -9
SME SME_10800 0 0 0 -9
SME SME_10801 0 0 0 -9
SME SME_10802 0 0 0 -9
SUF SUF_1 0 0 0 -9
SUF SUF_2 0 0 0 -9
SUF SUF_3 0 0 0 -9
SUF SUF_4 0 0 0 -9
SUF SUF_5 0 0 0 -9
SUF SUF_6 0 0 0 -9
SUF SUF_7 0 0 0 -9
SUF SUF_8 0 0 0 -9
SUF SUF_9 0 0 0 -9
SUF SUF_10 0 0 0 -9
SUF SUF_11 0 0 0 -9
SUF SUF_12 0 0 0 -9
SUF SUF_13 0 0 0 -9
SUF SUF_14 0 0 0 -9
SUF SUF_15 0 0 0 -9
SUF SUF_16 0 0 0 -9
SUF SUF_17 0 0 0 -9
SUF SUF_18 0 0 0 -9
SUF SUF_19 0 0 0 -9
